# Supplementary material for: Association between SII and markers of liver injury: A cross-sectional study from the NHANES (2017–2020)
Source: PLoS One. 2024 Jul 25;19(7):e0303398. doi: 10.1371/journal.pone.0303398 (PMC11271860; doi:10.1371/journal.pone.0303398)
Supplement: S1 Data — (XLS) [file pone.0303398.s002.xls]

SEQN	gender	age	race	education	WTMECPRP	Income to poverty ratio	activities	cigarettes	alcohol	ALT	ALP	AST	GGT	bilirubin	total protein	lymphocyte	neutrophil	platelet	BMI	First energy	First protein	First dietary fiber	second energy	second protein	second dietary fiber	SII	energy	protein	dietary fiber
123606	2	31	5	3	8111.650093	0.28	1	1	1	6	78	8	9	1.71	67	2.9	6.9	818	39.5	2740	68.69	11.5	NA	NA	NA	1946.275862	NA	NA	NA
112063	2	41	4	4	10207.51733	2.02	2	2	1	10	62	11	18	3.42	65	2.1	3.6	662	42.2	2172	63.34	8.4	1732	122.36	10.3	1134.857143	1952	92.85	9.35
115382	1	37	3	5	93960.00685	4.69	2	1	1	20	73	24	50	5.13	63	2.6	1.8	638	21.9	NA	NA	NA	NA	NA	NA	441.6923077	NA	NA	NA
121276	2	35	4	5	13670.28591	3.1	2	2	1	8	72	14	24	3.42	70	2.8	2.4	602	46	933	27.31	7	2014	56.39	13.8	516	1473.5	41.85	10.4
117421	2	20	4	3	8817.3574	2.33	1	2	1	12	65	16	11	3.42	71	2.8	2	584	25.9	925	26.8	2.7	1691	61.22	11	417.1428571	1308	44.01	6.85
114677	2	41	4	5	11395.47128	5	2	1	2	21	147	19	88	6.84	77	3.4	4.2	583	41.7	1319	43.29	17.9	1496	38.65	7.2	720.1764706	1407.5	40.97	12.55
119218	2	29	3	4	56005.22666	3.67	2	2	1	13	75	14	28	5.13	68	4.2	9.1	545	35.9	3529	123.62	11.1	2121	81.49	7.2	1180.833333	2825	102.555	9.15
111614	2	58	4	3	14916.47122	NA	2	1	1	14	122	17	19	3.42	72	2.3	3.4	543	40.9	1962	57.96	8.7	1879	87.61	17.7	802.6956522	1920.5	72.785	13.2
119871	2	39	4	2	9201.34591	0.71	1	2	2	28	97	19	41	3.42	80	3.1	7	540	47.6	2167	71.41	10.1	NA	NA	NA	1219.354839	NA	NA	NA
114247	1	75	3	3	56460.52512	3.04	2	1	1	7	106	17	14	6.84	81	3.9	7.7	535	26.4	1245	52.35	7.2	2257	91.4	18	1056.282051	1751	71.875	12.6
114879	1	55	5	5	7129.30658	0.48	2	2	1	14	60	15	17	5.13	71	1.6	6.1	535	23.7	2131	80.06	7	1518	63.9	20.8	2039.6875	1824.5	71.98	13.9
110976	2	22	4	3	16602.34399	1.99	1	1	NA	7	85	9	12	1.71	72	2.3	2.2	535	35.3	2348	66.7	11.3	941	47.26	9.7	511.7391304	1644.5	56.98	10.5
124714	2	80	3	5	19285.0757	5	2	1	1	38	117	50	107	8.55	67	0.8	6.7	532	21	1819	65.63	20.6	1728	54.57	18.4	4455.5	1773.5	60.1	19.5
115261	2	57	5	4	10586.16044	1	2	1	1	8	76	10	21	3.42	73	2.6	9.1	523	31.7	1674	73.87	3.4	860	24.34	5.5	1830.5	1267	49.105	4.45
123885	2	67	3	2	12549.82571	NA	2	1	1	9	81	14	12	3.42	65	2.3	9.6	517	35.8	1612	50.37	13.6	1746	52.34	10.8	2157.913043	1679	51.355	12.2
119565	2	56	3	3	50632.62662	5	1	2	1	10	132	14	26	3.42	74	2.3	4.5	517	23.2	928	55.42	6.5	1409	72.99	4.1	1011.521739	1168.5	64.205	5.3
118864	2	61	5	4	11163.50525	0.64	2	1	1	15	132	15	61	1.71	70	2.5	6.6	516	33.3	1100	70.1	5.6	2257	163.15	12	1362.24	1678.5	116.625	8.8
119252	1	24	5	5	14251.9163	5	1	2	1	115	67	52	106	6.84	77	2.4	5.3	516	29.1	1731	47.67	12.5	2570	121.67	21.6	1139.5	2150.5	84.67	17.05
121208	2	40	2	3	17230.18201	0.32	2	2	1	11	53	16	11	5.13	75	1.7	2.5	514	NA	2102	44.57	16.9	2276	75.17	24.3	755.8823529	2189	59.87	20.6
116533	2	50	3	4	27638.49459	2.44	2	2	1	7	96	14	6	3.42	69	2.2	4.7	511	27.7	1822	71.27	9.1	2087	30.76	24.7	1091.681818	1954.5	51.015	16.9
122499	2	55	3	3	24709.79291	5	1	1	1	10	83	12	15	8.55	69	3.7	8	509	33.6	1021	40.82	6.3	435	22.34	7.1	1100.540541	728	31.58	6.7
120696	2	39	4	3	8003.353447	1.16	2	2	1	12	102	9	27	5.13	70	2.7	8.1	503	39.2	2169	99.66	11.3	1576	54.79	23	1509	1872.5	77.225	17.15
118870	2	53	5	4	7934.727738	2.89	2	1	1	7	85	10	10	6.84	66	2.3	7.2	501	36.8	1112	62.47	2.9	1110	31.43	5	1568.347826	1111	46.95	3.95
116724	2	43	1	4	37030.84505	2.91	2	2	1	32	94	22	12	6.84	69	2.4	5.8	499	42.8	2376	53.74	14.1	1176	35.93	6.3	1205.916667	1776	44.835	10.2
109530	2	49	1	3	27351.37104	1.78	2	2	1	18	112	19	14	5.13	76	2.6	3.9	499	32.8	2502	78.78	20	1474	62.62	16.5	748.5	1988	70.7	18.25
113862	2	61	2	3	6708.351702	0.92	2	2	1	13	84	17	89	3.42	73	3.4	4.8	498	18.8	1427	41.98	10.8	1640	72.78	11.1	703.0588235	1533.5	57.38	10.95
122171	2	34	4	4	4384.515835	0.38	1	2	1	5	60	14	13	5.13	84	3	3.3	498	92.3	2829	110.98	15.9	3299	100.51	23.5	547.8	3064	105.745	19.7
122902	1	57	4	4	4454.890872	1.84	1	1	1	16	68	16	96	3.42	65	1.6	2.6	498	26.6	3783	76.56	21.8	4969	242.95	50.9	809.25	4376	159.755	36.35
116814	2	48	3	5	12657.66099	2.79	1	2	1	15	120	14	57	6.84	73	1.7	10.2	495	36	1390	22.55	3.5	2261	67.61	2.6	2970	1825.5	45.08	3.05
116348	2	47	3	3	204427.3276	3.4	2	2	1	6	57	13	10	3.42	68	2.6	5.1	493	27.8	1196	59.3	11.3	1763	60.2	19.6	967.0384615	1479.5	59.75	15.45
115577	2	49	5	3	11142.8449	2.04	2	2	2	9	27	9	13	8.55	70	2.4	7.1	491	21.8	485	37.77	1.6	881	76.06	3.9	1452.541667	683	56.915	2.75
122747	1	64	4	4	4441.921032	0.8	2	1	1	25	125	46	143	6.84	75	1.9	3.4	491	29.7	5163	151.92	14.4	2247	75.14	17.2	878.6315789	3705	113.53	15.8
113144	1	33	2	4	36258.99876	1.99	1	1	1	203	89	78	128	6.84	79	3.3	3.4	490	36.7	8215	287.28	56.5	3444	169.51	20	504.8484848	5829.5	228.395	38.25
115421	2	63	4	2	9802.060066	0.72	1	1	1	10	71	23	15	6.84	85	2.5	1.5	489	30.2	1581	57.31	5.3	1550	46.34	4.3	293.4	1565.5	51.825	4.8
113018	2	80	2	1	17089.03367	0.19	2	2	1	14	96	16	25	5.13	73	3.8	7.8	488	NA	1195	73.72	34.6	965	58.68	12.1	1001.684211	1080	66.2	23.35
123190	2	60	4	4	7977.647292	2.18	1	2	1	13	73	13	37	3.42	75	5.2	7.3	488	34.6	3666	133.12	28.2	3170	148.22	16.2	685.0769231	3418	140.67	22.2
115944	2	43	4	4	10460.08493	1.44	2	2	1	11	87	11	36	3.42	71	6	15.3	482	32.9	1885	39.43	11.1	1936	44.35	16.9	1229.1	1910.5	41.89	14
109628	2	39	2	2	12026.45437	0.7	2	2	1	20	71	18	33	5.13	71	2.9	4.9	481	43	1430	82.31	11	NA	NA	NA	812.7241379	NA	NA	NA
124174	2	30	5	5	19994.50855	2.66	2	2	1	46	98	23	15	8.55	79	1.6	14.1	479	30.1	2021	102.27	11.2	696	56.68	9.9	4221.1875	1358.5	79.475	10.55
122906	2	26	3	3	49792.01269	1.5	2	2	1	10	81	14	8	3.42	67	2.5	6.3	479	33.4	2922	85.91	10.1	2958	109.14	23.9	1207.08	2940	97.525	17
119175	2	49	5	5	12434.23644	4.44	2	2	1	25	47	17	26	10.26	73	1.4	5.3	476	30.3	921	29.03	4.1	1301	72.03	12.1	1802	1111	50.53	8.1
109716	2	25	4	2	7998.808582	0.26	1	1	1	23	93	21	23	5.13	75	3.1	3.6	476	33.1	1115	19.88	5.4	1768	60.29	6.6	552.7741935	1441.5	40.085	6
117305	2	68	5	4	38782.61531	1.66	2	1	1	12	80	18	25	8.55	72	2.9	5.8	472	36.9	2099	63.52	9	1331	50.46	4.6	944	1715	56.99	6.8
111874	1	61	4	4	4441.921032	0.92	2	2	1	13	89	21	17	3.42	78	1.5	6.2	471	23.8	3197	101.14	7.2	1535	83.37	5.5	1946.8	2366	92.255	6.35
124558	2	21	4	3	51415.66839	0.59	2	2	1	7	82	12	9	1.71	71	3.2	3.8	471	39.1	2255	78.41	13.5	1848	40.47	4.3	559.3125	2051.5	59.44	8.9
110627	1	31	2	5	11793.61858	0.99	1	1	1	14	76	18	35	8.55	78	1.8	3.1	470	28.1	1626	56.78	5.3	NA	NA	NA	809.4444444	NA	NA	NA
121588	1	80	3	3	15833.47741	2.96	1	1	1	22	67	21	18	8.55	70	1	9.9	468	28.9	1403	49.3	12.6	1887	49.37	18.9	4633.2	1645	49.335	15.75
113456	2	80	3	3	21024.86687	1.78	2	1	1	10	93	12	42	3.42	61	1.8	9.8	467	23.5	952	29.94	7.8	NA	NA	NA	2542.555556	NA	NA	NA
121476	2	44	2	3	52944.45427	0.41	2	1	1	10	44	22	9	3.42	67	1.6	5.4	466	19.8	810	40.22	6.2	1176	93.82	10.5	1572.75	993	67.02	8.35
119988	2	19	4	NA	3419.535256	0.16	2	2	1	9	56	19	33	3.42	81	1.9	4.1	463	18.2	1767	52.91	10.7	842	24.66	7.3	999.1052632	1304.5	38.785	9
117249	2	65	3	3	33424.5043	0.9	2	1	1	30	119	24	65	6.84	72	2.6	14.2	459	39.4	1722	47.2	10.4	1564	47.24	4.7	2506.846154	1643	47.22	7.55
120000	2	29	5	3	10287.15315	1.8	2	2	1	23	74	21	22	3.42	75	3.6	8.6	459	42.7	1925	56.86	12.1	1317	55.54	6	1096.5	1621	56.2	9.05
113703	2	23	5	5	6534.293511	4.66	1	2	2	19	81	23	14	3.42	77	2.9	5.6	459	22.6	NA	NA	NA	NA	NA	NA	886.3448276	NA	NA	NA
124752	2	35	5	3	7633.646947	0.66	2	2	1	19	108	15	55	5.13	79	2	5.4	459	35.2	1495	41.66	9.6	314	6.16	2.1	1239.3	904.5	23.91	5.85
111946	2	29	3	4	29854.45495	1.2	2	1	1	47	163	33	145	8.55	71	2.1	5.3	458	31.7	NA	NA	NA	NA	NA	NA	1155.904762	NA	NA	NA
117236	1	62	3	3	12739.38583	0	2	1	1	10	83	14	14	3.42	71	2.5	7.5	457	15.1	2363	55.98	23.3	2464	48.95	15.4	1371	2413.5	52.465	19.35
109393	1	76	4	4	5510.380776	0.89	2	1	1	15	73	18	20	3.42	75	1.4	6.4	457	21.5	2308	50.73	23.5	922	47.83	9.1	2089.142857	1615	49.28	16.3
122905	1	41	3	4	11573.92661	0.41	2	1	1	37	73	27	43	1.71	72	2.9	6.3	457	38.1	3905	113.57	19.3	6146	149.74	32.2	992.7931034	5025.5	131.655	25.75
109805	2	43	4	3	22922.76485	2.92	2	2	1	7	82	11	15	3.42	71	1.4	4.9	457	51.3	2112	55.74	12.1	1543	45.07	10.2	1599.5	1827.5	50.405	11.15
118128	2	56	4	4	7849.53612	3.32	1	2	1	17	167	13	126	5.13	69	2.7	7.8	456	43.2	1793	83.14	15.8	1764	77.42	25.7	1317.333333	1778.5	80.28	20.75
112999	1	69	3	3	26171.96244	1.67	1	1	1	18	60	22	11	5.13	71	1.3	4.2	455	24.3	1315	64.98	4.1	1839	75.83	7.3	1470	1577	70.405	5.7
119996	2	53	4	3	6775.20741	0.4	1	2	2	15	109	17	34	6.84	76	1.7	5.9	454	28.1	1604	58.76	8.7	2422	71.27	15	1575.647059	2013	65.015	11.85
120459	2	51	4	4	4268.930979	1.3	1	2	1	9	86	10	30	5.13	86	3.7	8.5	453	77.3	3138	168.71	10.9	2483	122.55	5.9	1040.675676	2810.5	145.63	8.4
118701	2	45	5	4	8052.290969	2.9	2	2	1	9	44	13	13	8.55	70	2.9	3	452	27.2	1321	63.05	2.7	842	30.28	7.6	467.5862069	1081.5	46.665	5.15
114095	2	42	1	3	23054.3448	0.91	1	1	1	39	182	37	137	3.42	71	3.7	6.8	451	43.5	1428	52.37	25.7	1208	135.93	8	828.8648649	1318	94.15	16.85
123212	1	71	3	4	7794.337201	1.73	2	2	1	7	55	14	17	5.13	77	1.1	8.7	449	30.7	864	31.97	22.3	1164	45.23	7	3551.181818	1014	38.6	14.65
121095	2	67	4	3	12527.74776	0.92	1	1	1	6	87	12	21	3.42	67	5.3	7.2	449	31.7	1207	28.68	6.9	1607	86.51	15.9	609.9622642	1407	57.595	11.4
114305	2	64	3	5	90961.75756	4.16	1	1	1	54	113	37	178	8.55	74	2.6	6.7	449	31.7	1102	48.72	3.9	1248	78.09	12.7	1157.038462	1175	63.405	8.3
111396	2	47	4	4	11301.31784	1.63	1	1	1	12	56	13	17	1.71	68	1.6	8.8	448	38.2	3007	94.97	17.5	1058	37.52	2.8	2464	2032.5	66.245	10.15
115350	2	23	2	5	19623.71576	5	1	2	1	16	86	13	19	6.84	76	2.8	6.9	448	34.2	1393	35.32	22.4	979	23.54	10.2	1104	1186	29.43	16.3
116551	2	38	3	4	16339.54225	1.14	2	1	1	10	84	13	11	8.55	71	2.8	6.2	448	34.4	1000	38.93	4	1465	57.12	9.4	992	1232.5	48.025	6.7
122952	2	34	4	5	8287.530397	0.66	1	2	NA	16	55	25	9	8.55	74	1.6	1.7	448	39.9	1628	66.14	7.7	984	42.27	1.6	476	1306	54.205	4.65
119242	2	61	3	4	10293.95245	0.94	1	1	1	12	123	15	10	3.42	68	3.6	6.9	447	36.7	1012	42.83	7.3	1433	73.79	11.9	856.75	1222.5	58.31	9.6
117431	2	53	4	4	24621.06789	5	2	2	NA	20	127	14	27	3.42	73	2.9	7.1	446	52.4	1514	69.57	10.3	564	38.04	6.3	1091.931034	1039	53.805	8.3
118319	1	27	2	3	96888.01891	5	2	2	1	125	60	81	43	5.13	73	2.3	3.1	445	33.9	1780	210.22	2.8	2374	284.44	11.3	599.7826087	2077	247.33	7.05
116287	2	47	3	3	66442.36476	NA	2	1	1	19	68	16	12	13.68	70	2.7	8	444	24.8	2128	56.51	9.5	749	34.51	9	1315.555556	1438.5	45.51	9.25
119776	2	19	4	NA	9981.905063	2.72	1	2	1	43	61	25	29	6.84	71	2.4	4	444	41.7	1200	42.08	7	1911	79.09	12.7	740	1555.5	60.585	9.85
113155	2	54	3	3	72602.09835	1.48	2	2	1	22	88	17	29	6.84	67	2.1	6.2	443	41.7	3159	43.61	9	355	8.98	4.5	1307.904762	1757	26.295	6.75
109413	2	59	5	4	12696.60134	NA	2	2	1	45	120	28	42	8.55	77	2.6	4.4	443	28.7	1914	63.4	13	NA	NA	NA	749.6923077	NA	NA	NA
124126	2	36	4	2	13834.82615	0.3	2	1	1	14	55	18	32	1.71	70	2.1	3.3	443	18.8	1638	29.17	6.5	4638	146.07	37.4	696.1428571	3138	87.62	21.95
117714	2	51	1	3	21674.44906	NA	1	2	1	12	85	16	14	5.13	70	1.4	3.3	442	24.7	2769	153.24	37.4	1086	57.93	2	1041.857143	1927.5	105.585	19.7
111811	2	26	2	5	92444.91345	3.65	2	2	1	9	67	12	11	5.13	72	4.3	7.3	441	28.4	1985	72.46	22.2	1952	95.87	10.4	748.6744186	1968.5	84.165	16.3
113980	2	43	1	2	13676.35834	1.22	2	2	1	40	107	20	54	11.97	76	2.1	7.6	439	25.3	2533	106.38	15.9	3234	98.18	54.2	1588.761905	2883.5	102.28	35.05
117076	2	61	1	1	10090.19971	1.78	1	2	1	13	82	12	17	1.71	71	3	5.1	438	38.1	2475	110.14	28.4	2840	181.05	49.2	744.6	2657.5	145.595	38.8
120273	2	55	3	4	26497.1909	0.7	2	1	1	8	114	21	46	6.84	76	1.9	3.8	438	20.4	3075	76.73	11.4	3932	127.4	36.3	876	3503.5	102.065	23.85
112399	2	78	5	4	18661.02418	5	2	2	2	28	98	19	21	5.13	80	2.8	8.6	437	22.4	1669	69.08	27.3	1518	79.45	23.2	1342.214286	1593.5	74.265	25.25
121092	2	40	4	4	4103.347837	NA	2	2	NA	16	48	16	29	3.42	78	2.3	3.6	436	38.5	1626	55.06	18.2	930	53.43	1.6	682.4347826	1278	54.245	9.9
110726	1	62	4	3	5107.228342	3.57	1	1	1	14	52	18	11	5.13	61	2.7	3.1	436	25.4	957	32.43	7	3721	109.58	35.4	500.5925926	2339	71.005	21.2
111301	2	35	3	3	45786.9483	2.41	2	1	1	14	98	15	13	3.42	66	2.7	5.6	435	30.6	1700	47.3	4.5	2553	88.03	7.5	902.2222222	2126.5	67.665	6
113647	1	58	1	3	20016.02741	1.73	2	2	1	14	83	18	12	6.84	76	1.9	6.3	434	28.4	3072	80.31	22.3	2169	65.45	19.4	1439.052632	2620.5	72.88	20.85
120971	2	41	5	4	24750.39579	4.08	1	2	1	15	87	15	25	3.42	76	3.3	8.6	431	35.3	1828	53.16	24.6	NA	NA	NA	1123.212121	NA	NA	NA
111850	2	42	3	4	35391.18398	2.64	2	1	1	10	98	14	21	5.13	70	2.4	5.5	431	36.3	2017	46.54	5.3	2177	53.67	11.7	987.7083333	2097	50.105	8.5
121260	2	75	1	4	9713.73163	2.74	2	2	1	7	130	11	14	5.13	73	2.9	10.2	430	25.6	2575	44.64	10	1006	27.61	5.6	1512.413793	1790.5	36.125	7.8
111633	2	42	3	2	10242.09116	0.58	1	1	1	10	75	12	14	8.55	69	2.6	7.8	430	34.6	3234	39.33	6.8	3042	118.21	16	1290	3138	78.77	11.4
113590	1	65	3	4	5924.620377	0.88	1	1	NA	6	68	24	28	5.13	77	3.3	7.7	429	17.5	NA	NA	NA	NA	NA	NA	1001	NA	NA	NA
120017	2	45	5	3	6215.775106	0.65	2	2	2	6	75	17	14	5.13	84	2.6	4.5	429	30.9	1083	27.36	6.8	4726	149.41	42.3	742.5	2904.5	88.385	24.55
114268	2	62	4	2	11608.22538	NA	1	1	1	9	94	20	21	5.13	72	1.8	4.2	429	34.9	NA	NA	NA	NA	NA	NA	1001	NA	NA	NA
116120	2	71	2	2	9208.830893	1.52	2	2	1	28	81	28	17	6.84	66	2.7	3	429	27	1573	39.23	11.9	NA	NA	NA	476.6666667	NA	NA	NA
116506	1	43	1	4	23610.38862	4.51	2	1	1	13	83	17	22	8.55	79	2.1	7.7	428	66.5	2712	86.43	22.9	2110	72.98	14.5	1569.333333	2411	79.705	18.7
116700	2	24	3	4	30412.79656	2.13	1	2	2	39	66	28	36	5.13	80	2.4	5.2	428	35.8	4808	157.14	17.3	403	43.57	0	927.3333333	2605.5	100.355	8.65
109868	2	55	1	3	12473.76041	1.5	1	1	1	19	79	22	19	5.13	77	2.3	5.2	428	45.7	3631	128.15	39.4	2540	112.03	11.1	967.6521739	3085.5	120.09	25.25
111299	2	50	2	1	15096.88557	4.07	2	2	NA	9	102	12	34	8.55	76	2.7	8.8	427	NA	NA	NA	NA	NA	NA	NA	1391.703704	NA	NA	NA
113199	2	80	3	4	17878.34886	1.36	2	2	2	18	66	33	14	5.13	64	3	8	427	22.4	1725	36.81	12.9	1053	17.29	6.8	1138.666667	1389	27.05	9.85
120874	2	32	1	2	23526.32991	1.42	2	2	1	32	132	22	71	5.13	84	2.6	5.9	427	28.4	2612	93.42	12.3	2038	81.59	22.5	968.9615385	2325	87.505	17.4
121932	2	21	5	4	10681.46877	2.46	2	2	1	11	86	17	17	6.84	82	2.8	4.2	427	37.2	1793	39	12.1	596	16.91	3.4	640.5	1194.5	27.955	7.75
117114	2	35	2	4	21416.56635	NA	1	1	1	33	99	21	32	6.84	78	4	7.2	426	25.9	1328	39.59	9.4	1237	44.76	15	766.8	1282.5	42.175	12.2
122950	2	50	2	1	10826.80583	NA	2	2	1	15	79	13	18	3.42	70	2.8	7.1	426	45.5	1892	65.63	12	886	37.81	5	1080.214286	1389	51.72	8.5
115253	2	39	4	3	26773.78632	4.12	1	2	1	13	93	16	26	6.84	79	2.9	3.6	426	49.3	3157	158.8	24.7	NA	NA	NA	528.8275862	NA	NA	NA
119065	2	55	4	3	16912.36891	0.08	1	2	1	13	104	14	26	11.97	71	1.5	2.8	426	29.4	1434	49.39	8.5	1461	64.48	10.2	795.2	1447.5	56.935	9.35
115777	2	23	1	2	12642.724	0.42	1	1	1	36	81	29	33	3.42	77	3	5.9	425	59.7	2539	72.24	14.2	3869	145.87	13.1	835.8333333	3204	109.055	13.65
114910	2	29	3	2	75080.92071	1.17	1	1	1	13	71	21	58	6.84	73	1.8	3.8	424	22.7	2635	61.83	23.4	4715	178.67	22.5	895.1111111	3675	120.25	22.95
115538	2	48	1	2	33368.68678	NA	1	2	1	17	79	14	39	6.84	72	2.5	3.7	424	34.1	2460	106.9	15.1	2074	138.24	22.2	627.52	2267	122.57	18.65
116449	2	65	2	3	10583.07219	NA	2	2	1	8	113	13	14	3.42	79	1.7	2.5	424	29.7	1726	84.5	6.2	586	37.84	4.8	623.5294118	1156	61.17	5.5
113947	2	31	4	4	5905.968965	1.17	1	2	1	13	50	15	15	5.13	71	2.7	2.3	424	32.7	1316	73.04	11.5	NA	NA	NA	361.1851852	NA	NA	NA
111963	2	20	1	4	25145.21345	0.49	2	2	2	10	67	10	17	3.42	74	3.4	5.2	422	33.1	566	26.42	4.8	1244	75.7	5.1	645.4117647	905	51.06	4.95
118513	2	80	3	3	22746.86013	2.08	1	2	1	12	92	16	18	3.42	72	1.8	5.1	421	31.3	2391	80.74	24.8	1787	37.2	15.9	1192.833333	2089	58.97	20.35
109508	2	39	3	5	223255.6022	5	2	2	1	48	70	36	43	5.13	65	2.7	3.4	421	38.2	1182	52.68	5.2	1524	55.07	8.1	530.1481481	1353	53.875	6.65
111203	2	62	5	3	132704.2591	3.41	1	2	1	19	56	26	38	5.13	71	2.3	3.2	421	30.6	1825	65.4	13.7	1002	33.43	10.4	585.7391304	1413.5	49.415	12.05
123096	2	39	4	5	45085.97896	5	2	2	1	14	125	18	30	3.42	73	1.8	2.7	421	37.1	NA	NA	NA	NA	NA	NA	631.5	NA	NA	NA
122820	1	67	4	4	3655.321212	5	2	1	1	18	57	13	26	6.84	73	2.8	3.4	420	27.6	2820	112.83	11.2	2304	69.1	14.9	510	2562	90.965	13.05
121261	2	19	3	NA	7620.284805	0.78	1	2	2	21	77	16	15	1.71	74	3.1	5.8	419	30.7	1555	27.86	12.8	NA	NA	NA	783.9354839	NA	NA	NA
117966	2	26	5	4	10460.32098	2.43	2	2	1	38	97	29	33	17.1	71	2.4	4.8	419	27.3	1185	36.25	8.1	1180	40.88	8.8	838	1182.5	38.565	8.45
122516	2	45	4	2	12053.85568	0.05	1	2	1	10	111	13	17	8.55	78	2.4	3.8	419	62.8	2385	85.53	16.9	3026	126.91	19.6	663.4166667	2705.5	106.22	18.25
114557	2	33	4	3	9943.998749	NA	1	1	1	12	75	12	21	3.42	66	2.3	4.6	418	28.3	NA	NA	NA	NA	NA	NA	836	NA	NA	NA
110511	2	23	4	4	9944.592782	2.6	1	2	1	10	74	12	14	3.42	69	2.6	3.9	418	43.3	1913	69.8	10	2243	118.46	11.4	627	2078	94.13	10.7
121422	2	31	4	3	10644.32109	1.13	1	2	NA	21	87	23	33	8.55	84	2.8	6.6	417	30.8	2610	147.83	34.5	2131	108.24	26.3	982.9285714	2370.5	128.035	30.4
124194	1	38	4	3	36949.32428	1.14	2	1	1	22	102	17	69	5.13	77	3.9	8.5	416	28.5	1919	42.41	15.9	2303	62.97	12.8	906.6666667	2111	52.69	14.35
112661	2	45	3	4	121087.7022	4.44	1	1	1	18	56	16	26	3.42	67	4.4	8.3	416	27.4	1860	63.16	11.1	1808	82.49	9.2	784.7272727	1834	72.825	10.15
120541	1	31	3	4	20303.35695	0.61	1	1	1	26	100	23	25	3.42	69	2.4	7	416	25.3	3970	139.83	10.6	4934	145.82	18.5	1213.333333	4452	142.825	14.55
119133	2	25	3	4	24368.3873	5	2	2	1	9	42	16	13	5.13	73	3.7	4.6	416	19.8	2107	50.45	6.8	2394	84.11	9.6	517.1891892	2250.5	67.28	8.2
109334	2	54	3	2	25263.68491	1	2	1	1	13	88	18	16	6.84	73	3.4	3.9	416	24.5	1315	33.62	5.9	1454	51.68	11	477.1764706	1384.5	42.65	8.45
120193	2	52	5	4	2370.530129	NA	2	1	NA	18	147	16	65	3.42	76	2.3	3.7	416	28.8	NA	NA	NA	NA	NA	NA	669.2173913	NA	NA	NA
120450	2	61	3	5	55845.52721	5	2	2	1	11	55	20	10	5.13	75	1.2	1.9	416	24	2492	128.14	14.8	2642	94.86	17.2	658.6666667	2567	111.5	16
114728	2	40	4	4	10588.72578	2.18	2	2	1	7	37	14	13	6.84	68	3.5	6	415	33	1183	30.7	7.1	615	7.56	6.9	711.4285714	899	19.13	7
120230	2	20	3	4	19744.6438	0.47	1	2	1	15	73	15	12	1.71	69	3.7	5.1	415	34	2342	71.48	14.8	3585	94.83	19.5	572.027027	2963.5	83.155	17.15
113767	1	23	2	5	17132.83689	4.34	1	2	1	20	48	13	28	6.84	74	2.3	4.6	415	44	1287	42.54	12.7	1403	73.77	12.4	830	1345	58.155	12.55
110425	2	31	5	5	26810.2502	4.93	2	2	2	14	91	14	18	5.13	72	2.5	5.4	414	27.4	1182	37.06	16.5	1755	34.52	12	894.24	1468.5	35.79	14.25
116707	2	65	4	3	6182.341033	NA	2	1	1	16	90	17	29	5.13	73	2.6	3	414	32.2	1051	84.81	5	2839	112.96	17.9	477.6923077	1945	98.885	11.45
118643	2	50	4	4	8543.935962	5	2	2	1	11	70	20	10	3.42	70	1.4	2.1	413	30.7	1465	55.07	16.4	1230	30.32	15.7	619.5	1347.5	42.695	16.05
117687	2	45	5	5	21065.31998	4.69	1	2	1	31	87	22	32	6.84	77	3.2	7	412	33.7	2283	56.24	34.2	2057	57.39	36.3	901.25	2170	56.815	35.25
120842	2	30	3	4	25976.31226	3.88	2	2	1	16	77	13	24	5.13	75	3.6	4.6	412	26.3	1432	48.19	12.4	1133	52.16	14.5	526.4444444	1282.5	50.175	13.45
123475	2	26	4	4	15975.76151	2.33	1	2	1	13	69	14	24	3.42	69	2.2	2.3	412	44.2	1798	45.24	5.2	3005	96.54	18.4	430.7272727	2401.5	70.89	11.8
117671	2	48	4	2	7992.827879	0.12	2	1	2	14	71	13	32	5.13	73	4.2	5.6	411	54.7	1002	9.69	6.2	1455	56.91	22	548	1228.5	33.3	14.1
109321	2	19	4	NA	4204.73603	0.06	1	2	1	10	77	15	11	5.13	70	2.2	4.2	410	33.2	2922	110.68	16.7	2637	61.85	7.7	782.7272727	2779.5	86.265	12.2
119980	1	22	5	3	9079.911461	5	2	2	1	118	87	64	33	3.42	74	3.7	5	409	24	2106	72.53	5	1687	57.63	5.2	552.7027027	1896.5	65.08	5.1
113162	2	69	4	7	7286.174556	NA	2	2	1	15	68	15	19	5.13	76	1.5	3.1	409	38.5	1563	46.02	7.3	NA	NA	NA	845.2666667	NA	NA	NA
120076	2	45	4	5	24612.06798	3.67	2	2	1	18	71	19	21	15.39	77	2.2	2.8	408	46	2427	57.06	14.5	2304	99.53	29.3	519.2727273	2365.5	78.295	21.9
115186	2	29	4	4	22390.87036	0.87	2	2	1	8	55	17	6	5.13	72	2	2.2	408	19.8	1783	88	13.7	NA	NA	NA	448.8	NA	NA	NA
110606	2	33	3	3	88851.87072	5	2	2	1	8	87	11	8	3.42	71	3	3.6	407	39	464	17.36	4.2	103	1.27	1.7	488.4	283.5	9.315	2.95
113973	2	62	4	4	13614.71902	NA	1	2	1	28	130	42	46	6.84	78	2.6	1.5	407	30.6	2444	69.43	13	1903	59.92	15.4	234.8076923	2173.5	64.675	14.2
124088	1	29	3	5	69996.33695	5	2	2	1	30	78	18	47	10.26	75	3	5.6	406	30.4	2099	90.65	12.4	1341	80.94	18.3	757.8666667	1720	85.795	15.35
121483	2	18	3	NA	27108.62159	4.6	2	2	1	13	96	17	14	3.42	76	1.8	5.3	406	23.3	634	36.15	5.9	575	16.68	7	1195.444444	604.5	26.415	6.45
124802	2	46	5	5	10702.28467	3.98	1	2	1	19	81	22	10	3.42	80	2.8	4.3	406	22	2595	79.72	46	2053	49.26	22.3	623.5	2324	64.49	34.15
121194	2	39	4	4	17090.6808	3.75	1	2	1	9	69	20	9	10.26	67	1.3	3.7	406	26.1	843	57.08	6.6	825	61.54	5.6	1155.538462	834	59.31	6.1
113888	1	73	3	4	37119.35917	2	1	2	1	17	87	18	43	6.84	72	1.3	3.2	406	25.1	1356	55.33	9.5	1768	56.54	8.4	999.3846154	1562	55.935	8.95
110640	2	59	3	3	35476.78855	0.74	2	1	1	14	65	15	34	3.42	70	3.2	8.4	405	32.2	911	12.18	6.5	468	28.2	3.6	1063.125	689.5	20.19	5.05
124025	2	59	4	3	12778.71608	4.02	1	1	1	17	59	17	30	5.13	66	1.9	2.2	405	34	2123	70.61	17.7	3464	126.26	12.8	468.9473684	2793.5	98.435	15.25
124323	2	54	3	5	69993.41167	5	1	2	1	19	88	19	40	6.84	73	3.2	5	404	25	1607	55.98	25.9	1472	59.42	23.9	631.25	1539.5	57.7	24.9
121978	1	52	5	4	10545.06548	3.18	1	1	1	43	60	27	62	5.13	73	3.1	4.2	404	35.5	2838	121.19	21.6	2534	93.26	19	547.3548387	2686	107.225	20.3
121693	2	80	4	5	14934.24551	5	2	2	2	7	138	9	42	5.13	77	2.8	4.1	404	19.3	2015	65.72	9.2	1657	67.59	12.8	591.5714286	1836	66.655	11
110833	2	68	3	4	71280.78863	5	2	1	1	49	63	35	34	1.71	68	2	3	404	25.7	3888	170.51	53	2365	94.77	29	606	3126.5	132.64	41
109894	2	32	1	4	21634.71151	1.82	2	2	1	14	81	14	14	3.42	69	2.7	7.2	403	44.9	748	95.28	6.8	932	62.14	20.2	1074.666667	840	78.71	13.5
121674	2	34	5	4	11915.61786	0.48	2	2	1	14	103	16	23	3.42	66	2.6	4.9	403	20.2	NA	NA	NA	NA	NA	NA	759.5	NA	NA	NA
123009	2	43	3	5	41467.66917	5	1	1	1	27	87	22	20	5.13	70	2.3	3.5	402	36.5	1533	30.8	7.4	NA	NA	NA	611.7391304	NA	NA	NA
118616	1	37	5	5	24286.00145	5	1	2	NA	21	102	23	21	10.26	81	2.3	4.4	401	25.5	NA	NA	NA	NA	NA	NA	767.1304348	NA	NA	NA
124685	2	50	5	5	10111.89917	1.22	1	2	1	21	87	19	13	10.26	71	10.6	3.9	401	35.1	1407	43.75	12.7	1222	43.93	6.5	147.5377358	1314.5	43.84	9.6
121211	2	37	4	4	8623.158768	3.43	1	2	NA	11	79	16	12	5.13	68	3.1	3.7	401	53.5	3528	87.28	17.1	2127	94.57	20	478.6129032	2827.5	90.925	18.55
115858	1	68	4	5	9462.756115	3.67	1	1	1	19	58	22	20	8.55	68	2	3.4	401	39	3534	131.26	41.7	3792	139.97	24.6	681.7	3663	135.615	33.15
115675	2	23	3	3	71248.31527	1.59	2	1	1	15	130	13	15	3.42	72	2.4	5.1	400	43.4	1826	68.51	10.3	2017	73.59	12.1	850	1921.5	71.05	11.2
112681	1	71	4	1	5267.945929	NA	2	1	1	44	140	34	467	5.13	84	2.4	4.2	400	20.8	2503	93.48	41.3	2759	96.92	18.5	700	2631	95.2	29.9
117359	1	59	4	3	26642.70353	0.99	2	1	1	21	76	20	120	8.55	74	1.9	2.7	400	38.2	2793	154.57	9.4	2702	69.92	13.8	568.4210526	2747.5	112.245	11.6
113494	2	25	3	4	30144.40947	2.03	1	2	1	35	116	27	56	5.13	75	2.4	7.8	399	39.6	1596	56.51	3.2	NA	NA	NA	1296.75	NA	NA	NA
111380	1	67	3	4	14469.19739	0.99	1	1	1	40	169	36	130	6.84	76	2	6.7	399	48.8	1467	66.71	8.7	1344	40.43	16.8	1336.65	1405.5	53.57	12.75
112547	1	19	3	NA	39483.23792	0.91	1	2	2	33	97	26	22	8.55	74	2.1	6.1	399	32	2355	99.74	15	2096	76.53	10.6	1159	2225.5	88.135	12.8
114385	2	23	5	5	14740.20838	NA	1	2	NA	20	58	17	15	5.13	79	2.8	5	398	43.2	2241	64.19	20.3	NA	NA	NA	710.7142857	NA	NA	NA
113125	2	44	5	4	9438.532214	4.58	2	1	1	7	43	13	13	5.13	67	1.4	4.3	398	30.9	NA	NA	NA	NA	NA	NA	1222.428571	NA	NA	NA
113766	2	58	3	4	24308.44134	2.8	2	1	1	8	54	14	8	3.42	68	2.8	3.9	398	26.2	1643	58.35	5.9	2286	46.73	19.8	554.3571429	1964.5	52.54	12.85
120511	1	28	1	4	32112.56565	3.25	2	2	1	25	85	22	28	5.13	77	3	7.8	397	40.3	2555	108.95	15.2	1479	45.14	11.9	1032.2	2017	77.045	13.55
111492	2	42	1	3	12031.31516	0.04	2	1	1	23	121	22	18	1.71	71	2.2	7	397	36.4	2034	51.2	6.9	1234	16.5	5.7	1263.181818	1634	33.85	6.3
110966	2	29	3	5	40426.06702	5	2	2	1	9	61	12	10	3.42	67	3.2	3.3	397	25.2	1773	64.11	17.9	1671	63.61	19.4	409.40625	1722	63.86	18.65
120259	2	61	4	2	2972.922953	0.09	2	2	1	17	79	23	38	3.42	73	2.8	3.3	397	37.7	1996	81.12	9.9	1834	70.82	9.8	467.8928571	1915	75.97	9.85
120160	2	27	4	4	5716.120487	0.92	2	2	1	14	64	13	18	3.42	66	2.3	2.3	397	39.2	1842	43.62	6.4	2693	137.29	5.9	397	2267.5	90.455	6.15
123252	2	37	5	4	24407.71424	1.25	2	1	1	13	81	14	19	1.71	69	1.8	7.5	396	35.1	5060	104.91	40.3	2996	63.71	48.4	1650	4028	84.31	44.35
119694	2	20	3	4	82618.62138	3.52	1	2	1	10	85	15	7	5.13	69	1.5	5	396	19.5	674	20.03	3.6	888	42.9	10.5	1320	781	31.465	7.05
110449	2	53	3	4	59013.30196	3.71	2	2	1	18	79	13	18	6.84	69	2.5	4.2	396	45.1	2790	88.15	14.8	2407	84.31	28.9	665.28	2598.5	86.23	21.85
123647	2	48	4	4	10009.11712	4.31	1	2	1	6	58	9	10	5.13	68	1	4.2	396	32.6	1576	49.39	7.6	1401	50.71	5.4	1663.2	1488.5	50.05	6.5
120239	2	23	4	3	32596.41404	1.77	1	2	1	15	84	15	11	5.13	73	2.3	3.3	396	32.1	1712	55.73	10.4	2751	74.98	19.9	568.173913	2231.5	65.355	15.15
115676	2	75	3	4	21173.55467	NA	2	2	2	25	144	22	69	5.13	70	2.4	3.1	396	30.1	985	67.68	25.1	655	10.18	4	511.5	820	38.93	14.55
110769	2	18	4	NA	8465.604507	0.92	2	2	2	11	58	15	12	3.42	74	2.1	2.8	396	24.4	1075	31.8	7.3	NA	NA	NA	528	NA	NA	NA
110688	2	34	5	4	11663.5596	2.15	1	2	1	11	68	15	16	3.42	76	1.6	6.2	395	18.7	2755	75.26	12.6	3373	101.78	18.2	1530.625	3064	88.52	15.4
113687	2	45	4	4	7882.652286	5	1	1	1	14	79	14	22	3.42	70	2.6	3.3	395	34.1	2757	100.71	24.5	922	41.39	2.9	501.3461538	1839.5	71.05	13.7
111675	2	35	4	4	24038.56327	3.03	1	2	1	7	83	15	14	5.13	73	2.1	3.3	395	36.3	919	29.07	14.3	1146	35.75	15	620.7142857	1032.5	32.41	14.65
110508	2	61	4	3	11997.60322	2.03	1	2	1	14	60	17	19	8.55	71	2.3	2.4	395	25.2	886	38.01	6.5	1558	58.25	9.7	412.173913	1222	48.13	8.1
112835	1	63	3	5	15820.01183	0.3	1	1	1	23	72	19	67	6.84	66	3	7.5	394	32.9	2724	60.02	3.7	1961	96.66	2.6	985	2342.5	78.34	3.15
119519	2	67	4	2	4861.491461	0.91	2	1	1	10	80	12	12	3.42	73	1.7	6.7	394	47.1	1404	34.2	6.8	1393	52.88	11.2	1552.823529	1398.5	43.54	9
123038	1	75	4	3	6106.582062	NA	2	1	1	20	50	18	27	8.55	72	5.2	2.9	394	34.1	2603	94.42	10	848	48.56	4.6	219.7307692	1725.5	71.49	7.3
111152	2	31	4	4	26116.68841	5	2	2	1	14	59	15	8	6.84	71	2.3	2	394	53.2	1618	93.39	2.1	1532	74.6	8.2	342.6086957	1575	83.995	5.15
120995	2	19	3	NA	12791.07608	0.49	2	2	1	41	135	32	50	8.55	72	2.9	7.3	393	39.1	1812	109.9	8	1473	26.74	10.2	989.2758621	1642.5	68.32	9.1
112937	1	50	3	3	7081.071724	5	2	1	1	17	81	23	16	5.13	72	2.5	6.4	393	26.5	7284	545.2	17.6	4875	196.46	53.2	1006.08	6079.5	370.83	35.4
116373	1	71	4	5	6948.49678	3.05	2	1	1	12	67	14	10	6.84	65	1.4	5.8	393	21.7	756	26.27	10.3	1258	49.28	40.5	1628.142857	1007	37.775	25.4
113038	1	65	4	3	3440.139255	2.24	2	1	1	11	96	18	21	8.55	90	2.7	5	393	25	1114	62.03	4.4	837	60.97	5.2	727.7777778	975.5	61.5	4.8
113577	2	42	4	4	8842.877622	2.96	1	2	1	11	60	14	17	6.84	76	2.5	4.9	393	38.5	2072	63.62	12.1	1305	45.3	7.4	770.28	1688.5	54.46	9.75
115957	1	80	3	3	16476.20274	2.35	2	1	1	14	65	19	12	10.26	70	1.8	5.7	392	26.4	2191	84.85	8.3	2048	61.52	18	1241.333333	2119.5	73.185	13.15
122130	2	19	3	NA	7392.385102	0.24	1	2	1	12	62	17	14	3.42	74	2.5	5.3	392	20.6	1388	49.95	10.4	2234	87.03	23.8	831.04	1811	68.49	17.1
116075	2	38	4	5	18492.06741	5	1	2	1	10	61	14	23	3.42	66	1.5	3.2	392	31.7	1637	37.22	17	2418	94.84	30.1	836.2666667	2027.5	66.03	23.55
116380	1	57	5	5	5685.499801	3.69	2	2	2	22	149	13	54	1.71	70	3.6	7.1	391	26.4	1524	52.47	20.8	739	22.93	9.7	771.1388889	1131.5	37.7	15.25
115692	2	80	3	2	32032.14689	0.86	2	1	1	15	83	23	13	10.26	72	1.9	6.9	391	21.1	1835	62.37	23.8	NA	NA	NA	1419.947368	NA	NA	NA
117244	2	44	5	5	21065.31998	5	2	2	1	22	85	18	22	10.26	68	2.8	5.4	391	28.3	2153	51.39	18.2	2523	65.67	37.7	754.0714286	2338	58.53	27.95
117447	2	42	2	3	32186.79887	5	2	2	1	17	55	18	20	3.42	76	1.8	4.2	391	28	1189	31.42	11	959	55.93	6.7	912.3333333	1074	43.675	8.85
113769	2	36	3	2	27735.73613	0.28	2	1	1	12	69	11	12	3.42	66	2.7	3.7	391	30.3	962	51.69	7.6	873	94.01	7.8	535.8148148	917.5	72.85	7.7
120099	2	18	4	NA	16405.5858	NA	1	2	1	13	74	14	21	1.71	74	2.6	4.2	390	45.9	1382	58.91	4.6	928	4.97	5.5	630	1155	31.94	5.05
113505	2	29	4	5	19140.83529	4.22	2	2	1	11	71	13	11	6.84	71	4	2.2	390	29.4	2367	60.41	16.6	1296	27.06	19.6	214.5	1831.5	43.735	18.1
117388	1	36	3	4	11606.87835	4.05	1	2	1	53	71	41	40	10.26	81	2.2	6.8	389	31.1	2221	53.68	12.8	1870	85.78	5.6	1202.363636	2045.5	69.73	9.2
122001	1	48	1	1	21850.36267	1.47	2	1	1	27	65	18	18	5.13	74	2.8	6.1	389	29.4	1750	74.05	31.2	1471	61.77	29.4	847.4642857	1610.5	67.91	30.3
118684	2	71	3	4	28712.08959	2.48	2	2	NA	14	72	19	11	6.84	75	1.7	5.8	389	24.3	NA	NA	NA	NA	NA	NA	1327.176471	NA	NA	NA
117450	1	56	3	3	137901.6764	NA	1	1	1	34	102	27	49	6.84	70	2.3	5.4	389	24.6	3642	117.7	29.4	1832	84.2	16.6	913.3043478	2737	100.95	23
112540	2	26	4	4	23732.67256	NA	2	2	1	9	48	14	18	8.55	74	1.5	5.3	389	25.9	3282	116.47	16	2753	124.21	35.5	1374.466667	3017.5	120.34	25.75
115489	1	52	3	3	36235.48747	NA	1	1	1	36	97	28	90	3.42	71	2.5	4.9	389	27.6	1764	69.71	12.7	2549	117.54	19.2	762.44	2156.5	93.625	15.95
122911	2	27	1	5	35712.9862	1.2	2	1	1	21	127	22	45	6.84	72	3.2	3.7	389	28.3	2922	148.72	25	2259	117.24	22.8	449.78125	2590.5	132.98	23.9
113298	2	58	4	5	8474.693212	1.94	1	2	NA	16	66	18	23	5.13	72	2.5	7	388	35.1	NA	NA	NA	NA	NA	NA	1086.4	NA	NA	NA
117729	2	67	2	1	12845.86106	0.99	1	2	1	8	66	18	24	5.13	73	1.7	4.6	388	28.9	NA	NA	NA	NA	NA	NA	1049.882353	NA	NA	NA
122038	2	73	2	3	25448.73555	1.69	2	2	2	11	76	16	12	5.13	78	1.1	4.5	388	25.6	1164	77.45	5.8	784	45.35	4.6	1587.272727	974	61.4	5.2
111792	2	69	3	5	36724.02681	5	2	1	1	13	130	15	20	3.42	70	1.8	4.4	388	22.3	1385	21.37	7.3	2266	52.48	10.8	948.4444444	1825.5	36.925	9.05
120452	2	58	4	4	8277.270993	NA	2	2	1	10	59	12	20	5.13	76	2.1	4.1	388	43.1	1728	32.01	10.5	1986	63.02	8.1	757.5238095	1857	47.515	9.3
112929	2	48	4	3	7771.930891	0.04	1	1	1	18	64	13	16	8.55	66	2.6	1.7	388	47.8	1366	39.1	15.9	763	28.72	7.2	253.6923077	1064.5	33.91	11.55
110041	2	44	5	4	65870.3895	3.49	2	1	1	32	85	24	107	8.55	64	4.3	7.4	387	53.2	2434	122.6	11.3	1190	48.01	15.1	666	1812	85.305	13.2
116133	2	44	3	5	149113.3704	3.01	1	1	1	15	44	19	4	3.42	72	3.3	6.4	387	28.5	1387	66.12	16.2	1678	79.45	33.4	750.5454545	1532.5	72.785	24.8
124090	2	65	2	4	10064.3879	NA	1	1	1	15	108	15	20	5.13	72	1.9	5.8	387	52.9	1452	37.93	12.9	1592	58.83	19.3	1181.368421	1522	48.38	16.1
123681	2	18	5	NA	9204.71749	0.79	2	2	NA	13	64	17	10	5.13	77	3.3	5.6	387	17.6	3792	167.72	52.3	842	22.11	15.7	656.7272727	2317	94.915	34
124706	1	18	3	NA	7221.920006	1.24	2	2	1	29	104	21	29	5.13	75	2.2	11.9	386	36.8	4235	130.98	23.7	1743	26.85	7.6	2087.909091	2989	78.915	15.65
114199	2	34	3	4	30160.23544	0.83	1	1	1	19	71	18	50	6.84	73	3.6	4.4	386	33	1622	59.5	13	1716	40.54	24.2	471.7777778	1669	50.02	18.6
123507	2	28	5	5	14740.20838	NA	1	2	1	8	69	16	16	6.84	82	3.9	3.9	386	42.7	3385	113.98	16.3	3055	86.09	19.7	386	3220	100.035	18
118894	2	52	4	3	7594.686081	1.18	1	2	1	11	70	14	10	5.13	69	2.6	1.3	386	27.3	2075	55.07	8.5	2448	67.41	11.3	193	2261.5	61.24	9.9
115805	1	32	5	5	31513.92521	NA	2	2	1	22	98	35	18	3.42	76	3.6	5	385	27.2	1882	130.95	9.9	1445	56.35	18.5	534.7222222	1663.5	93.65	14.2
122956	2	51	3	3	33615.30569	0.68	1	2	2	17	116	16	14	5.13	74	3.1	4.6	385	28.9	895	35.19	10.4	NA	NA	NA	571.2903226	NA	NA	NA
121582	2	31	4	2	6425.778351	0.49	1	1	1	10	78	14	31	1.71	72	1.5	2.8	385	28	1155	62.09	0.9	514	25.3	2.3	718.6666667	834.5	43.695	1.6
111486	1	32	3	5	271309.5613	5	2	2	NA	16	94	18	50	13.68	76	1.9	6.6	384	36.4	NA	NA	NA	NA	NA	NA	1333.894737	NA	NA	NA
119838	2	33	3	4	175174.9866	5	1	1	NA	7	77	15	10	3.42	69	1.9	6.5	384	25.5	NA	NA	NA	NA	NA	NA	1313.684211	NA	NA	NA
115142	1	63	3	3	20695.0963	1.44	1	1	1	21	88	20	23	5.13	70	2.5	5.5	384	25.4	2341	64.54	13.6	6892	258.26	22.8	844.8	4616.5	161.4	18.2
123986	2	29	5	5	9692.248783	3.45	1	2	2	8	79	16	12	8.55	71	3	5.3	384	25.2	617	35.86	5.7	854	45.91	9.8	678.4	735.5	40.885	7.75
123769	2	41	4	4	12137.35762	1.64	1	2	1	8	51	10	17	6.84	73	3.3	3.6	384	30.4	2553	103.55	19.7	2373	53.29	13.7	418.9090909	2463	78.42	16.7
118541	1	46	4	2	14159.11663	NA	1	1	1	27	83	27	30	5.13	73	2.8	3.5	384	45	2492	84.21	14.5	1028	55.82	9.7	480	1760	70.015	12.1
114527	2	55	2	3	26723.77227	2.61	2	1	1	27	90	24	20	8.55	78	2.7	3.3	384	26.9	1884	112.07	10.7	1955	73.91	16.2	469.3333333	1919.5	92.99	13.45
111476	2	47	4	2	7894.545751	NA	2	1	1	16	37	13	51	1.71	68	3.6	3.2	384	42.7	2107	74.55	7.6	931	44.33	5.5	341.3333333	1519	59.44	6.55
118111	2	54	5	5	11362.50212	5	2	2	1	43	92	30	51	6.84	72	3	2.1	384	31.3	1678	60.97	10.3	1211	67.42	10.9	268.8	1444.5	64.195	10.6
120018	2	30	4	4	10469.69751	NA	1	2	1	9	65	9	15	6.84	70	2.3	2.1	384	42.2	1803	83.02	14.6	795	28.74	0	350.6086957	1299	55.88	7.3
110200	2	60	4	3	12035.65735	1.17	2	2	1	16	95	20	17	6.84	73	1.5	2.1	384	28.6	NA	NA	NA	NA	NA	NA	537.6	NA	NA	NA
114651	2	31	1	5	26204.52626	4.56	1	1	1	17	66	18	22	5.13	74	3.3	7.2	383	46.7	3917	131.18	29.4	2380	84.57	25.7	835.6363636	3148.5	107.875	27.55
124198	2	56	3	4	19032.0872	0.74	1	2	1	23	124	15	38	22.23	68	1.8	7.1	383	52.6	967	69.31	9.2	858	43.78	9.8	1510.722222	912.5	56.545	9.5
123261	2	50	4	4	8330.519614	NA	1	2	1	7	77	14	10	6.84	67	3	6.3	383	48.1	2167	94.91	8.5	1451	85.24	7.6	804.3	1809	90.075	8.05
118833	2	53	4	2	9468.753562	0.96	2	1	NA	31	203	38	166	15.39	80	4.1	5.8	383	24.1	NA	NA	NA	NA	NA	NA	541.804878	NA	NA	NA
109284	2	44	1	2	13794.79354	NA	2	2	2	16	77	15	19	5.13	73	3.2	5.7	383	39.1	1973	79.42	14.8	1733	141.23	20.3	682.21875	1853	110.325	17.55
113200	1	46	3	3	68398.02644	4.98	2	2	1	23	97	21	17	8.55	77	2.3	5	383	31	1864	80.24	11.3	4684	125.98	24.8	832.6086957	3274	103.11	18.05
112422	2	60	4	4	8803.685447	2.07	2	1	1	10	89	11	32	1.71	79	2.1	3.7	383	47	1827	72	9.8	2438	68.71	14.7	674.8095238	2132.5	70.355	12.25
110384	1	80	4	4	9419.202755	3.23	2	2	1	11	60	15	13	8.55	74	1.2	1.8	383	28.6	NA	NA	NA	NA	NA	NA	574.5	NA	NA	NA
117531	2	32	3	4	31393.49489	0.85	1	1	1	23	64	19	19	1.71	65	3.4	8.2	382	29.1	3482	50.93	12.6	1872	72.46	8.7	921.2941176	2677	61.695	10.65
122599	2	55	4	3	21003.08608	NA	1	2	1	22	86	12	109	6.84	68	2.9	7	382	48.9	1502	46.82	11.4	945	54.36	6.9	922.0689655	1223.5	50.59	9.15
122110	2	43	3	2	30363.57243	1.04	2	1	1	13	117	16	22	10.26	74	3.2	6.7	382	51	1397	43.79	19.4	875	21.79	19.6	799.8125	1136	32.79	19.5
121139	1	18	4	NA	10920.54647	NA	2	2	2	24	109	16	14	3.42	66	3.4	6.2	382	59.4	1435	185.65	1.5	780	36.3	4.3	696.5882353	1107.5	110.975	2.9
119821	1	80	5	3	10239.25964	NA	2	2	1	18	60	36	14	5.13	75	2.7	5.4	382	29.9	1777	42.5	18	1884	64.69	17	764	1830.5	53.595	17.5
119579	2	29	4	5	21574.72337	NA	2	2	1	8	104	16	16	5.13	71	3.8	5.3	382	50.5	2516	79.35	13.6	2747	135.39	24.3	532.7894737	2631.5	107.37	18.95
121812	2	57	3	3	40292.31553	1.82	1	2	2	24	85	31	17	8.55	71	2.2	5.2	382	28	1355	34.06	16.3	1020	40.26	17.2	902.9090909	1187.5	37.16	16.75
115467	2	34	2	1	24950.36108	NA	2	2	2	21	97	21	45	3.42	79	2.8	4.9	382	28.3	2109	99.96	14.5	924	16.6	7.6	668.5	1516.5	58.28	11.05
113543	2	35	3	3	45443.85959	1.82	1	1	NA	11	52	16	10	11.97	69	2.4	4.7	382	16.8	NA	NA	NA	NA	NA	NA	748.0833333	NA	NA	NA
120921	2	22	3	3	24337.52722	0.78	1	2	2	16	66	14	14	3.42	74	3.3	4.5	382	40.2	1998	81.41	10.8	1514	24.86	8.1	520.9090909	1756	53.135	9.45
111058	2	32	1	1	16869.56822	NA	2	2	2	68	80	27	47	5.13	67	2.3	3.4	382	41.6	4230	158.19	72	3945	145.19	38.4	564.6956522	4087.5	151.69	55.2
110251	2	60	4	4	4059.569113	0.73	2	1	1	14	82	24	19	3.42	78	4.2	2.6	382	24.5	1682	63.51	4.4	1136	41.17	9	236.4761905	1409	52.34	6.7
115023	2	35	3	3	27391.15106	0.02	1	1	1	15	153	12	41	3.42	68	3.2	7.4	381	29.4	2227	67.23	10.4	3580	101.01	28	881.0625	2903.5	84.12	19.2
123686	2	21	1	3	46280.21628	3.2	1	2	1	10	85	13	27	1.71	69	3	6.4	381	40.6	2162	93.62	16.1	1456	55.63	15.4	812.8	1809	74.625	15.75
121929	2	64	5	4	15511.25531	1.74	1	1	1	11	117	18	18	3.42	79	2.9	6	381	28	1811	93.56	17.6	1210	50.59	12.4	788.2758621	1510.5	72.075	15
116232	2	60	3	3	16047.219	1.19	1	2	2	13	91	17	24	5.13	73	2.7	5.5	381	32.3	2366	53.73	7.9	2788	65.49	12.2	776.1111111	2577	59.61	10.05
120340	2	78	4	3	17076.97714	0.75	2	1	1	7	93	16	22	5.13	76	1.9	5.2	381	29	1487	69.69	29.7	1132	50.19	13.1	1042.736842	1309.5	59.94	21.4
120040	1	67	4	4	3236.138647	NA	1	1	1	17	90	13	16	5.13	70	2.1	4.9	381	38.1	1511	53.85	22.4	1200	86.41	15.6	889	1355.5	70.13	19
117081	2	39	3	5	44327.12822	5	2	2	1	30	48	28	7	5.13	64	2.6	4.2	381	27.4	2496	92.42	23.8	2894	111.03	24.2	615.4615385	2695	101.725	24
114530	2	52	5	4	16608.97795	1.17	2	2	1	16	74	20	14	5.13	74	2.7	3.9	381	26.4	2144	64.14	41.1	3140	105.38	68.1	550.3333333	2642	84.76	54.6
116406	1	60	4	5	2679.546457	5	1	2	1	19	45	17	29	6.84	76	2.5	2.6	381	29.2	2906	130.53	23.5	2381	69.71	24.9	396.24	2643.5	100.12	24.2
113082	2	47	3	4	86813.46294	4.9	1	1	1	17	95	18	15	5.13	75	2.7	8.3	380	47.7	2297	77.43	27.9	NA	NA	NA	1168.148148	NA	NA	NA
113337	2	40	4	4	6212.273361	3.04	2	2	1	10	74	11	18	3.42	74	2.8	7.6	380	56	1901	23.58	9.9	1832	48.75	18.6	1031.428571	1866.5	36.165	14.25
112566	2	48	5	5	10893.12965	3.59	2	2	2	14	74	15	27	5.13	74	2.9	7.3	380	28.2	2419	91.25	23.5	1250	61.66	13.8	956.5517241	1834.5	76.455	18.65
111705	2	54	1	3	28286.16898	2.25	2	2	1	7	98	11	7	3.42	74	2	5.4	380	20.2	2568	91.35	31.5	3620	181.45	32.9	1026	3094	136.4	32.2
115450	2	26	5	4	8965.822592	2.38	1	1	1	5	56	15	15	6.84	72	2.8	4.8	380	33.3	949	53.7	12.5	771	32.36	10.1	651.4285714	860	43.03	11.3
117752	2	33	3	5	74888.60496	4.85	1	2	1	16	42	16	8	6.84	72	1.2	2.5	380	23.9	1740	58.08	20.3	1807	53.08	20.5	791.6666667	1773.5	55.58	20.4
118858	2	35	4	2	24434.76764	2.31	2	1	1	9	53	15	14	8.55	72	1.7	1.4	380	21.1	2899	74.79	11.4	2094	86.18	9.5	312.9411765	2496.5	80.485	10.45
121171	2	49	5	4	5673.952133	2.32	2	1	1	31	86	19	33	8.55	71	2.8	7.3	379	26.7	2950	100.43	16	1991	56.22	13	988.1071429	2470.5	78.325	14.5
119668	2	38	3	3	43494.37935	1.02	1	2	1	21	101	23	15	11.97	79	2.5	7.1	379	29.2	1670	43.25	10	2384	64.07	19.5	1076.36	2027	53.66	14.75
112666	2	36	2	3	8604.603497	0.56	1	2	1	19	79	21	22	6.84	82	2.7	6.9	379	23.8	2456	96.46	21.8	1887	68.75	37.6	968.5555556	2171.5	82.605	29.7
123892	1	19	5	NA	12643.03823	4.08	2	2	1	50	76	27	30	11.97	77	3.4	5.5	379	32.7	1791	88.39	31.8	1476	58.69	23.3	613.0882353	1633.5	73.54	27.55
109330	1	76	5	4	20618.19805	2.37	2	1	1	26	68	31	37	6.84	74	2.2	4.2	379	23.3	1161	44.29	4.4	NA	NA	NA	723.5454545	NA	NA	NA
116869	2	70	3	5	27358.51666	2.78	1	1	1	19	83	16	27	5.13	66	1.6	4.2	379	29.1	904	25.09	11.8	1435	39.31	24.8	994.875	1169.5	32.2	18.3
114293	1	54	2	2	8244.193326	1.6	1	2	1	21	83	17	28	11.97	75	1.4	4.2	379	32.6	1617	53.18	21.8	1087	23	3.1	1137	1352	38.09	12.45
111138	2	57	3	2	20760.33385	1.88	2	1	1	22	92	18	28	6.84	73	2.7	7.4	378	74.8	2483	124.66	22.2	2423	65.97	23.4	1036	2453	95.315	22.8
113976	1	21	4	3	20078.0854	1.63	1	2	1	33	81	16	50	6.84	77	2.7	7	378	38.7	267	8.39	2	238	5.35	8.1	980	252.5	6.87	5.05
124057	2	39	2	4	39840.43591	1.88	2	2	1	24	66	25	14	3.42	72	2	6.3	378	39.6	4221	144.91	26.6	2680	83.77	13.9	1190.7	3450.5	114.34	20.25
122898	1	75	3	5	44533.41806	5	2	1	1	16	71	12	18	5.13	70	1	6.1	378	NA	3204	122.02	28.6	1920	64.67	24.1	2305.8	2562	93.345	26.35
118931	2	80	3	4	15210.60246	1.89	2	1	NA	9	122	14	8	5.13	60	1.8	6	378	24.9	NA	NA	NA	NA	NA	NA	1260	NA	NA	NA
116952	2	60	3	4	15179.91718	1.11	1	1	1	17	140	15	14	6.84	74	4.7	5.8	378	24.5	3109	53.33	22.3	3343	116.09	30.5	466.4680851	3226	84.71	26.4
118259	2	20	4	3	12086.51623	NA	2	2	2	15	91	15	12	3.42	69	3.3	5.5	378	37.3	949	32.61	5.3	690	10.03	3.1	630	819.5	21.32	4.2
117939	2	46	5	5	8481.280506	2.49	2	1	1	13	73	13	24	5.13	77	2.9	5.4	378	21.9	2458	95.74	19.6	4185	269.79	42.8	703.862069	3321.5	182.765	31.2
112431	2	22	4	2	9201.63694	0.35	2	2	2	8	71	9	21	1.71	60	3	5	378	27.6	3291	187.49	20	697	25.87	6.8	630	1994	106.68	13.4
117102	2	31	4	4	10166.76311	2.24	2	2	1	15	48	19	29	3.42	76	1.7	3.6	378	21.6	1322	65.24	9.3	2872	103.59	23.1	800.4705882	2097	84.415	16.2
111723	2	66	5	5	8015.885703	5	2	1	1	17	61	20	34	3.42	75	3	3.4	378	25.3	3103	118.8	30.6	1833	123.14	27.2	428.4	2468	120.97	28.9
111618	1	48	4	3	7831.975357	NA	2	1	1	11	83	12	24	6.84	73	2.2	3.3	378	21	3504	85.33	15.2	3300	120.44	8.4	567	3402	102.885	11.8
110007	2	63	3	2	32591.01233	1.06	2	2	1	15	49	19	34	1.71	71	2.7	3.1	378	40.8	1190	57.98	10.5	1701	71.22	13.1	434	1445.5	64.6	11.8
118466	1	80	3	2	8219.033254	1.7	2	1	1	47	118	40	87	1.71	65	1.1	7.5	377	19.7	1767	86.29	16	NA	NA	NA	2570.454545	NA	NA	NA
110442	2	38	2	2	15842.88765	1.71	2	2	1	12	82	15	85	6.84	71	2	7.3	377	28.4	2218	124.78	12.4	1792	100.44	7.6	1376.05	2005	112.61	10
109905	2	52	3	4	33236.47369	NA	2	1	1	56	71	34	60	6.84	73	2.6	6.7	377	48.6	1631	44.98	11	1248	26.71	9.1	971.5	1439.5	35.845	10.05
112981	2	36	3	5	67623.43278	5	1	1	1	15	45	21	10	3.42	66	1.8	5.1	377	20.6	2556	87	9.2	2397	101.68	16.5	1068.166667	2476.5	94.34	12.85
123002	1	62	2	4	8651.072446	1.74	2	1	1	34	89	18	54	3.42	68	1.1	4.6	377	37.4	989	40.5	8.4	1846	64.74	9.4	1576.545455	1417.5	52.62	8.9
123264	2	56	2	2	11665.45602	NA	1	2	1	42	179	28	62	3.42	73	2	3.9	377	28	1791	50.62	15.1	NA	NA	NA	735.15	NA	NA	NA
121032	2	23	2	1	24584.68045	0.16	2	2	NA	19	105	27	17	15.39	71	2.3	3.4	377	19.5	NA	NA	NA	NA	NA	NA	557.3043478	NA	NA	NA
123426	2	26	3	4	22363.42229	NA	1	2	1	14	61	14	9	20.52	71	2.5	3	377	28	2790	75.88	17.3	1545	35.33	12.2	452.4	2167.5	55.605	14.75
124809	2	23	1	4	41269.96283	4.34	1	2	1	19	81	19	14	5.13	75	3.4	5.6	376	27.1	1509	63.89	22.2	1299	87.56	10.8	619.2941176	1404	75.725	16.5
122303	2	19	4	NA	7570.637142	0.99	2	2	2	23	221	29	33	6.84	81	3.2	5.6	376	40	2033	47.21	9.4	966	21.06	6.1	658	1499.5	34.135	7.75
118235	1	23	2	4	20278.85373	NA	1	2	1	21	93	18	14	5.13	79	3.5	5.3	376	46.6	1592	45.16	10.7	NA	NA	NA	569.3714286	NA	NA	NA
112546	2	37	3	4	43803.11411	0.49	2	1	1	29	55	17	26	3.42	66	3.5	4.4	376	48.8	2919	113.29	16.8	3316	112.56	38.3	472.6857143	3117.5	112.925	27.55
124663	2	23	5	5	9628.817545	0.14	2	2	1	12	47	20	9	8.55	72	1.9	4	376	22.9	1072	19.25	13.6	1730	45.87	20.1	791.5789474	1401	32.56	16.85
120350	2	59	3	4	47418.9327	3.3	1	2	NA	22	76	21	22	15.39	68	1.7	3.8	376	28.7	NA	NA	NA	NA	NA	NA	840.4705882	NA	NA	NA
111062	1	55	5	4	28551.37211	4.52	1	2	1	17	73	15	14	3.42	66	2.5	7.5	375	24.9	1946	88.01	11.4	2764	166.84	20.9	1125	2355	127.425	16.15
124044	2	44	1	1	20590.87264	0.41	2	1	1	14	78	17	18	3.42	76	2.1	5.1	375	32.8	1351	43.72	11.1	1299	34.62	15.4	910.7142857	1325	39.17	13.25
110949	2	26	5	5	17726.89745	0.08	2	2	1	8	63	14	11	6.84	73	2.2	4.5	375	25	1283	39.31	10.6	1063	48.99	2.9	767.0454545	1173	44.15	6.75
121076	2	18	1	NA	34248.84517	5	2	2	1	15	94	18	27	6.84	69	2.3	4.1	375	31.4	1777	68.87	15.4	1291	56.25	13.2	668.4782609	1534	62.56	14.3
112733	2	35	2	2	22941.53681	NA	2	2	NA	4	86	15	10	1.71	76	2.5	3.7	375	28.9	NA	NA	NA	NA	NA	NA	555	NA	NA	NA
113381	2	31	4	4	27402.07284	NA	1	2	1	10	107	17	20	3.42	75	3.7	8.6	374	36	2230	55.57	11.7	NA	NA	NA	869.2972973	NA	NA	NA
119761	1	36	2	4	19373.68759	3.71	2	1	1	21	81	19	13	6.84	73	2.3	6.9	374	28.7	3506	136.74	20.8	3445	210.16	20	1122	3475.5	173.45	20.4
114520	2	43	4	3	11387.79449	1.61	2	2	1	7	63	14	16	3.42	68	2	6	374	44.3	1731	77.54	10.7	857	25.28	7.5	1122	1294	51.41	9.1
113009	2	44	5	5	5118.123418	0.32	2	2	2	14	77	16	14	5.13	75	5	5.9	374	35.6	NA	NA	NA	NA	NA	NA	441.32	NA	NA	NA
109997	1	27	5	4	23088.61288	5	2	2	NA	78	115	59	44	3.42	74	2.7	5.9	374	34.1	NA	NA	NA	NA	NA	NA	817.2592593	NA	NA	NA
119762	2	62	3	2	82756.22709	5	2	1	1	28	79	29	18	6.84	71	3.3	4.7	374	39.8	1861	39.8	8.1	1375	97.75	2.6	532.6666667	1618	68.775	5.35
109574	2	55	5	5	13420.40896	5	2	2	2	77	90	59	39	3.42	76	2.6	4.6	374	22.4	1340	61.87	17.6	1084	37.45	10.2	661.6923077	1212	49.66	13.9
113342	2	66	4	5	6955.138858	1.85	1	2	1	38	115	20	61	3.42	69	2	10	373	33.9	909	31.24	7	1437	48.73	10.3	1865	1173	39.985	8.65
119382	1	63	3	5	180542.2222	NA	2	2	1	16	112	14	21	3.42	65	1.5	9.9	373	23.1	2218	97.75	10.2	1359	99.78	6	2461.8	1788.5	98.765	8.1
119370	2	63	3	4	15179.91718	0.4	2	1	1	20	88	20	19	5.13	68	3.1	7.4	373	44.7	1297	71.83	9	833	48.08	6.8	890.3870968	1065	59.955	7.9
117387	2	31	3	4	46940.30234	4.14	1	2	1	16	77	15	18	3.42	72	3	6.8	373	46	1914	78.15	6.7	1534	45.78	11.8	845.4666667	1724	61.965	9.25
109459	1	32	5	4	29975.83633	2.66	2	2	1	34	63	21	26	5.13	78	3.2	6.6	373	43.3	2523	95.78	17.7	1587	56.29	2.7	769.3125	2055	76.035	10.2
114409	2	50	5	5	27540.66491	NA	2	2	1	20	58	17	24	10.26	76	2.5	6.5	373	30.2	1750	79.93	20.9	1235	37.28	29.2	969.8	1492.5	58.605	25.05
116306	2	25	5	4	7527.913864	2.2	1	2	1	20	84	22	26	1.71	74	3.2	5.2	373	52.5	2538	66.5	15.2	2185	73.87	23.6	606.125	2361.5	70.185	19.4
118725	2	37	3	5	38056.56161	NA	2	1	1	11	60	15	18	6.84	72	2.5	4.7	373	30.3	2154	80.09	11.1	1265	42.4	9.1	701.24	1709.5	61.245	10.1
123054	2	18	1	NA	29424.11942	0.16	1	2	1	18	133	17	10	3.42	69	2.2	4.4	373	34.6	2531	76.63	16.7	2700	122.36	14.1	746	2615.5	99.495	15.4
124273	2	25	5	3	26020.1183	2.43	2	2	2	25	57	19	18	5.13	77	2.2	4.1	373	28.6	NA	NA	NA	NA	NA	NA	695.1363636	NA	NA	NA
111995	1	22	3	3	38217.23391	NA	1	2	1	56	85	36	56	8.55	77	1.8	3.5	373	38	540	13.26	1.9	741	18.39	8.1	725.2777778	640.5	15.825	5
110795	2	47	4	4	4970.151147	2.02	2	1	1	9	67	15	12	8.55	77	2.5	3.1	373	38.5	3155	114.86	12	2100	75.66	8.6	462.52	2627.5	95.26	10.3
119257	1	44	4	5	17209.62082	1.59	2	1	NA	21	44	28	50	8.55	78	1.3	3	373	30.2	2030	71.84	10.7	2052	92.68	16.8	860.7692308	2041	82.26	13.75
120598	2	29	4	4	19479.59614	2.06	2	1	1	21	82	22	15	3.42	73	1.9	1.5	373	39.5	4080	130.67	29	1938	95.27	9.6	294.4736842	3009	112.97	19.3
118242	1	76	3	3	44154.54192	5	1	1	1	29	65	23	20	10.26	66	3.2	5.6	372	30.4	1623	55.55	13.6	1619	75.32	19.3	651	1621	65.435	16.45
123298	1	68	1	1	5112.798096	0.58	2	1	1	19	88	17	14	5.13	74	2.1	4.7	372	37.2	1811	81.19	15.5	NA	NA	NA	832.5714286	NA	NA	NA
122355	2	70	3	5	116426.1174	3.29	2	2	1	20	87	14	27	5.13	77	3.1	4.6	372	33.6	1710	82.62	16.9	1670	105.13	21.2	552	1690	93.875	19.05
116269	2	34	3	5	72046.93503	4.78	1	1	1	16	92	16	10	10.26	74	2.1	4.5	372	38.1	1233	40.78	14.3	647	16.6	2.5	797.1428571	940	28.69	8.4
110043	1	37	4	4	5416.565096	3.6	1	2	1	17	90	20	12	6.84	74	1.7	3.7	372	28.9	802	0.25	0.2	4439	99.92	20.7	809.6470588	2620.5	50.085	10.45
112910	2	53	2	3	10638.83903	0.99	2	2	1	20	90	17	31	6.84	79	1.6	6.2	371	29.6	1583	46.87	6.3	NA	NA	NA	1437.625	NA	NA	NA
118364	1	65	2	2	3380.818532	1.37	2	1	1	13	105	15	17	3.42	79	3.3	3.8	371	34.7	2245	104.24	23.6	762	29.7	8.1	427.2121212	1503.5	66.97	15.85
114612	2	40	4	4	27287.80064	3.32	2	2	1	19	70	16	22	3.42	75	2.1	2.7	371	27.2	2310	67.3	14.7	997	11.5	7.7	477	1653.5	39.4	11.2
117052	1	80	3	2	7644.060212	1.19	2	1	1	9	101	18	21	3.42	68	1.4	12.3	370	21.3	2291	132.69	11.4	1482	68.93	10.7	3250.714286	1886.5	100.81	11.05
111595	1	43	3	3	12667.22708	NA	2	1	1	9	72	16	10	8.55	74	3.7	9.8	370	22.6	3691	156.73	18.3	428	36.34	0.3	980	2059.5	96.535	9.3
112020	2	20	5	3	19674.59893	NA	2	2	NA	27	70	12	23	10.26	73	1.6	9.8	370	27.1	NA	NA	NA	NA	NA	NA	2266.25	NA	NA	NA
112711	2	72	2	1	10370.81124	2.49	1	2	1	10	70	10	18	3.42	65	4	8.7	370	31.8	2036	60.11	42.2	796	24.72	12.4	804.75	1416	42.415	27.3
124013	2	19	1	NA	7429.043295	1.88	2	2	1	17	90	18	15	3.42	73	2.3	5.8	370	34.6	1556	46.56	16.2	NA	NA	NA	933.0434783	NA	NA	NA
110522	1	64	4	4	4234.848578	2.66	1	1	1	16	104	19	38	6.84	79	2.9	5.7	370	33.8	1840	45.65	9.8	1493	55.13	15.4	727.2413793	1666.5	50.39	12.6
111491	2	58	3	5	29781.97505	NA	1	2	2	15	65	22	15	5.13	68	3	5.2	370	29.7	1915	61.81	31.6	2496	75.55	35.2	641.3333333	2205.5	68.68	33.4
112055	2	39	3	4	67920.97005	3.06	1	2	1	10	58	13	14	6.84	69	2.3	4.8	370	24.1	2226	45.06	22.1	1668	56.16	10.2	772.173913	1947	50.61	16.15
121030	2	29	1	3	27033.53411	0.81	2	2	2	19	58	19	34	3.42	71	3.1	4.3	370	37.9	2364	69.9	27.7	3147	122.57	19.9	513.2258065	2755.5	96.235	23.8
120577	2	56	3	3	50470.04832	4.64	2	1	1	57	62	29	33	6.84	74	2.9	4.3	370	34.3	1382	55.67	5.5	NA	NA	NA	548.6206897	NA	NA	NA
116569	1	63	3	5	50146.56964	5	1	1	1	22	79	25	34	6.84	65	1.7	3.4	370	28.5	3142	103.31	17.7	1719	68.36	5.6	740	2430.5	85.835	11.65
119508	2	37	4	4	11540.53839	0	2	1	1	13	62	25	29	8.55	81	1.3	1.7	370	19.7	884	16.37	4.3	434	6.52	4.2	483.8461538	659	11.445	4.25
114450	1	65	3	3	14806.37966	2.33	1	1	1	13	84	13	25	5.13	71	1.9	6.9	369	43.3	2790	119.65	12.2	1847	109.17	10.4	1340.052632	2318.5	114.41	11.3
110352	1	18	4	NA	7240.298637	2.02	1	2	2	19	108	11	30	3.42	75	4.2	6.3	369	48.7	1216	29.54	5.3	1124	46.05	2	553.5	1170	37.795	3.65
119099	2	57	3	2	27264.63708	0.81	2	1	1	16	106	18	16	1.71	65	3.7	6.3	369	27.5	1071	34.09	2.2	1115	36.05	3.7	628.2972973	1093	35.07	2.95
119978	2	29	4	5	8743.139289	0.95	1	2	1	9	83	12	18	6.84	73	1.6	6.3	369	42.2	3007	127.32	18.5	2058	54.84	13.9	1452.9375	2532.5	91.08	16.2
113332	2	26	3	3	25054.46405	1.91	2	2	1	11	55	13	10	13.68	76	2.5	6.2	369	25.3	NA	NA	NA	NA	NA	NA	915.12	NA	NA	NA
109377	1	41	3	3	41412.47406	2.57	2	1	1	32	89	22	70	11.97	73	2.6	6.1	369	29.4	2900	114.22	11.7	NA	NA	NA	865.7307692	NA	NA	NA
111895	1	66	3	3	52674.81616	5	1	2	1	20	79	17	15	5.13	72	1.4	5.2	369	32.8	2356	106.33	19	1678	84.6	14	1370.571429	2017	95.465	16.5
120198	1	29	1	4	13816.24685	0.15	2	2	1	24	130	21	25	8.55	83	1.4	4.1	369	38.7	3009	139.91	15.1	NA	NA	NA	1080.642857	NA	NA	NA
122997	2	19	3	NA	12591.17736	0	2	2	1	9	86	14	23	5.13	79	2.2	7.6	368	25.8	3014	103.09	16.5	1431	51.33	8.5	1271.272727	2222.5	77.21	12.5
116057	1	79	3	3	60702.75691	3.04	2	1	1	16	121	18	81	3.42	77	1.4	7.4	368	26.1	1795	41.46	4.8	2711	94.08	13.4	1945.142857	2253	67.77	9.1
112420	2	18	5	NA	15253.83438	3.73	2	2	1	29	106	28	16	3.42	74	4	6.2	368	38.7	2212	66.87	32.4	1047	33.4	8.4	570.4	1629.5	50.135	20.4
122094	1	54	3	4	9071.698774	1.22	1	1	1	21	145	18	52	5.13	78	3.5	4.9	368	28.5	3032	107.58	15.9	1114	38.99	1.1	515.2	2073	73.285	8.5
112646	1	70	3	3	8995.950792	1.18	1	1	1	9	74	12	24	3.42	73	3.7	4.7	368	27.9	1184	29.02	5.6	2388	91.27	10.5	467.4594595	1786	60.145	8.05
120834	1	80	2	9	13630.97885	NA	2	1	1	53	117	28	46	5.13	77	1.8	3.7	368	NA	667	27.05	1.7	720	21.89	6.1	756.4444444	693.5	24.47	3.9
112847	2	23	3	2	63541.58757	3.2	1	1	1	9	90	10	9	1.71	64	2.6	10.9	367	30.8	NA	NA	NA	NA	NA	NA	1538.576923	NA	NA	NA
123746	2	33	5	4	84709.80278	NA	2	1	NA	21	70	18	16	1.71	72	2.5	6.6	367	47.5	NA	NA	NA	NA	NA	NA	968.88	NA	NA	NA
121022	2	39	3	4	63676.98731	NA	1	1	1	21	52	18	33	6.84	66	2.8	6.3	367	26.1	1326	65.57	24.9	2582	124.86	40.3	825.75	1954	95.215	32.6
112877	2	37	4	3	30275.34882	0.74	1	2	1	13	57	17	16	3.42	76	3.1	5.5	367	32.5	1711	79.57	15.2	951	29.72	9.7	651.1290323	1331	54.645	12.45
117182	1	29	3	3	22979.30107	0.24	2	1	1	19	94	17	23	5.13	74	1.5	3.9	367	33.8	4145	131.45	23.4	2577	50.68	13.7	954.2	3361	91.065	18.55
118283	2	37	3	5	68568.77366	0.64	2	2	1	14	57	11	13	5.13	68	2.6	8.2	366	44.9	1606	48.34	14.4	NA	NA	NA	1154.307692	NA	NA	NA
119621	1	32	3	4	123585.2232	2.46	2	1	1	20	69	16	52	5.13	75	3.2	6.8	366	33.6	1667	43.16	20.1	1443	53.88	26.8	777.75	1555	48.52	23.45
110655	1	39	3	4	23332.27285	3.44	1	2	1	20	45	15	32	6.84	71	2.4	6	366	41.3	3464	115.62	30.7	1276	50.48	2.6	915	2370	83.05	16.65
119696	2	45	1	1	16088.65644	NA	2	2	1	17	70	12	12	3.42	71	2.5	5.9	366	35	1615	88.16	14.7	2127	95.52	7.9	863.76	1871	91.84	11.3
116761	2	30	4	3	5747.738634	0.61	1	2	1	13	79	15	23	3.42	78	3.5	5.3	366	28.1	1614	40.91	8.8	2727	71.97	10.3	554.2285714	2170.5	56.44	9.55
124158	1	54	4	3	7040.662974	NA	1	2	1	36	62	31	21	10.26	72	2.5	3.8	366	34.6	2400	119.79	11.4	1993	82.47	7.5	556.32	2196.5	101.13	9.45
118105	2	59	4	2	7090.224602	NA	1	1	1	15	71	20	50	5.13	74	3.7	2.6	366	20.5	3061	80	19.5	2413	73.33	33	257.1891892	2737	76.665	26.25
115277	2	56	4	5	14776.72639	4.8	2	2	1	23	81	26	37	15.39	77	3.6	4	365	49.8	NA	NA	NA	NA	NA	NA	405.5555556	NA	NA	NA
118607	1	48	4	3	10321.38161	1.92	1	2	1	37	63	42	55	3.42	82	2.9	4	365	37.8	2885	114.13	12.5	2223	82.05	12	503.4482759	2554	98.09	12.25
114802	2	41	1	2	18102.60262	0.8	2	1	1	54	97	42	63	5.13	70	3.4	3.9	365	31.6	2518	94.65	33.3	2033	88.35	31.2	418.6764706	2275.5	91.5	32.25
116961	1	60	1	1	14716.38088	1.99	2	2	1	18	85	21	16	3.42	64	2	3.3	365	29.3	3194	86.17	27.8	2076	95.35	19.4	602.25	2635	90.76	23.6
120700	1	58	4	3	18992.3909	1.18	1	2	1	20	105	16	20	6.84	71	1.7	3.2	365	44.1	1381	84.9	6.9	1309	72.37	23.5	687.0588235	1345	78.635	15.2
110626	2	33	1	3	11114.56916	1.92	1	2	1	28	50	14	26	6.84	72	2.6	5.4	364	35.7	1928	62.91	21.1	3343	161.49	28.4	756	2635.5	112.2	24.75
113981	2	67	3	2	23998.82397	1.36	2	2	1	47	74	56	90	6.84	78	3.1	5.2	364	36	1231	47.33	11	984	60.81	8.2	610.5806452	1107.5	54.07	9.6
116167	2	52	1	4	10116.89592	0.96	2	2	1	14	75	12	15	3.42	72	2.2	4.2	364	24.5	1173	41.86	9.4	1806	88.76	28.6	694.9090909	1489.5	65.31	19
117885	2	41	1	4	33615.68059	NA	1	2	1	22	86	20	24	8.55	74	1.7	3.6	364	17.7	NA	NA	NA	NA	NA	NA	770.8235294	NA	NA	NA
124345	2	26	5	5	10842.62461	NA	1	1	1	12	71	11	24	5.13	71	2.1	6.7	363	36	1719	48.12	18.7	1889	73.46	12.7	1158.142857	1804	60.79	15.7
110368	2	80	4	2	21670.68483	0.65	2	1	1	8	106	13	14	6.84	77	1.6	6.7	363	30.3	2315	64.24	11.6	1595	61.16	16.8	1520.0625	1955	62.7	14.2
119927	2	18	3	NA	10261.11913	NA	1	2	1	15	65	13	26	3.42	72	2.8	6.3	363	28.8	1152	51.25	13.3	NA	NA	NA	816.75	NA	NA	NA
118887	2	64	4	5	5637.339515	1.18	2	2	1	10	63	17	13	5.13	65	2.7	6.3	363	25.4	2139	60.77	12.2	2416	65.62	12	847	2277.5	63.195	12.1
119979	2	70	5	3	37046.98175	3.04	1	2	2	28	98	40	26	8.55	72	2.7	4.9	363	NA	1030	41.06	17.9	NA	NA	NA	658.7777778	NA	NA	NA
116264	2	39	3	5	91023.48303	5	1	2	1	14	63	15	16	3.42	69	2.5	4.8	363	43.4	2293	95.08	13.2	1812	75.01	10.9	696.96	2052.5	85.045	12.05
122460	2	20	5	2	5641.754254	1.6	2	2	1	13	64	15	10	3.42	79	1.9	4.4	363	24.1	2279	64.23	10.5	1522	45.85	11.4	840.6315789	1900.5	55.04	10.95
114851	1	23	2	4	56854.22353	3.19	1	1	1	18	52	21	21	10.26	70	2	2.3	363	25	942	32.59	6.4	NA	NA	NA	417.45	NA	NA	NA
123123	1	58	3	2	55423.07697	0.58	2	1	1	14	134	21	109	5.13	70	2.1	9.5	362	40.9	1732	14.84	1.5	392	14.63	1.3	1637.619048	1062	14.735	1.4
115611	2	59	4	4	3003.518384	1.91	1	1	1	23	93	27	147	3.42	77	2.8	6.8	362	31.3	2217	70.07	9.4	3656	156.66	42.2	879.1428571	2936.5	113.365	25.8
112805	2	78	5	1	13295.05664	0.7	2	2	NA	20	97	16	34	1.71	64	1.4	6.7	362	17	NA	NA	NA	NA	NA	NA	1732.428571	NA	NA	NA
112350	2	48	3	3	58957.17054	NA	2	2	1	29	112	21	14	3.42	72	2.2	6.5	362	40	1574	58.2	16.2	3401	138.52	25.9	1069.545455	2487.5	98.36	21.05
123781	2	25	4	3	25151.07727	2.77	1	2	1	9	57	15	13	8.55	74	1.6	5.6	362	28.5	1608	28.29	10.6	1186	53.91	8	1267	1397	41.1	9.3
112605	2	35	2	2	22036.56139	0.82	2	1	1	5	106	16	11	3.42	69	2.8	5.5	362	29.3	2297	46.29	10.1	1470	87.54	10	711.0714286	1883.5	66.915	10.05
118176	2	18	5	NA	6617.606289	5	2	2	1	12	46	13	12	5.13	70	1.9	4.7	362	36.3	2785	90.09	18.9	1900	102.43	10.4	895.4736842	2342.5	96.26	14.65
110286	1	43	1	2	24829.4998	2.47	1	1	1	35	88	20	48	8.55	75	2.6	3.8	362	31	3040	114.09	53.5	927	28.54	13.6	529.0769231	1983.5	71.315	33.55
121965	2	73	3	4	49085.29987	2.36	1	1	1	14	47	19	17	6.84	69	3.4	3.6	362	22.8	2179	56	11.9	2317	73.36	11.2	383.2941176	2248	64.68	11.55
120211	2	52	5	4	11274.83318	1.97	2	1	1	12	66	17	14	5.13	72	2.1	3.4	362	28.7	1229	60.88	17	1123	42.06	8.8	586.0952381	1176	51.47	12.9
115876	2	68	5	4	10165.65061	0.74	1	1	1	16	97	14	27	10.26	72	3	3.3	362	42.7	766	39.47	7.4	248	10.33	2	398.2	507	24.9	4.7
123994	2	64	1	5	6116.588139	0.99	2	2	1	12	173	15	26	5.13	72	1.8	7	361	33.8	1759	74.48	15.3	2423	74.62	12.5	1403.888889	2091	74.55	13.9
113142	2	46	1	4	32748.25157	5	2	2	1	14	102	12	13	18.81	73	2.2	6.6	361	30.3	1326	43.98	5.3	1455	43.24	3.7	1083	1390.5	43.61	4.5
119068	1	46	2	3	52531.64314	3.2	2	2	1	19	75	15	23	8.55	75	1.2	5.8	361	50.2	2337	89.01	14.2	3310	176.15	12.5	1744.833333	2823.5	132.58	13.35
122699	1	29	2	2	22499.12628	0.73	1	2	1	22	88	17	25	3.42	77	2.7	4.8	361	28.5	3423	118.85	30.8	1525	55.75	11.4	641.7777778	2474	87.3	21.1
119549	2	27	3	4	53383.94295	1.48	1	1	1	26	58	22	17	29.07	71	2.5	4.5	361	45.5	1273	121.21	6.6	NA	NA	NA	649.8	NA	NA	NA
115749	1	66	2	1	7995.032448	0.99	2	2	1	15	109	19	17	3.42	78	2.4	4	361	30.4	2038	85.8	9.6	1224	50.29	5.9	601.6666667	1631	68.045	7.75
122041	2	33	2	2	6963.010578	2.6	1	2	1	26	80	22	36	5.13	77	1.7	3.7	361	31.9	3044	97.94	18.1	1728	60.9	12.3	785.7058824	2386	79.42	15.2
123294	1	25	3	4	49480.78578	2.08	2	1	1	33	73	24	32	10.26	75	1.7	3.6	361	39.8	NA	NA	NA	NA	NA	NA	764.4705882	NA	NA	NA
124676	2	45	1	3	16289.65183	5	1	2	1	8	85	14	23	1.71	69	3	3.5	361	25.7	2898	92.87	49.7	1780	74.31	26.4	421.1666667	2339	83.59	38.05
109541	2	35	4	4	3899.47546	1.9	2	2	1	13	73	13	17	3.42	70	1.8	2.3	361	32.7	2584	94.02	21.5	2673	108.81	10.5	461.2777778	2628.5	101.415	16
117571	2	41	4	4	10813.04155	1.82	1	2	1	20	88	23	18	3.42	68	1.6	2.2	361	44.3	2418	47.36	15.9	2358	74.61	10.1	496.375	2388	60.985	13
114999	2	20	2	1	34847.81167	NA	2	2	1	9	70	13	12	6.84	63	3.8	9.5	360	33.3	1024	47.92	10.3	NA	NA	NA	900	NA	NA	NA
123531	2	68	3	4	27703.14994	1.45	2	1	1	19	87	13	25	3.42	66	4	7.9	360	36.8	2350	132.46	8.8	3142	116.29	14	711	2746	124.375	11.4
121521	2	19	3	NA	13948.54284	0.96	1	2	1	14	79	17	11	3.42	76	3.2	7.3	360	27.4	1365	65.14	9.1	NA	NA	NA	821.25	NA	NA	NA
122400	1	61	4	4	3190.003979	5	1	2	1	39	115	37	87	17.1	76	2.4	6.3	360	45.1	2045	74.33	10.5	3344	105.6	17.4	945	2694.5	89.965	13.95
122517	2	67	4	4	10612.15678	2.16	2	1	1	8	92	12	18	5.13	67	1.8	5.8	360	42.8	1035	27.67	19.8	2011	57.87	13.3	1160	1523	42.77	16.55
113055	2	27	1	3	33708.56778	1.7	2	2	1	30	75	20	21	3.42	75	3.4	5.6	360	43.4	3210	102.18	28.1	1761	99.04	17.7	592.9411765	2485.5	100.61	22.9
121981	2	68	3	4	34635.60724	1.76	1	2	1	17	103	19	16	8.55	71	1.1	5.4	360	28.3	1908	57.19	20.4	2383	71.26	21.2	1767.272727	2145.5	64.225	20.8
109580	2	39	4	2	22255.92235	2.22	2	1	1	9	53	13	57	6.84	72	2.3	4.8	360	23.4	1940	48.42	9.8	2563	60.19	6.3	751.3043478	2251.5	54.305	8.05
114915	2	44	3	5	158472.5638	5	2	2	1	16	82	16	14	17.1	71	2.6	4.6	360	28.1	919	27.35	9.2	1481	44.03	24.1	636.9230769	1200	35.69	16.65
124223	1	66	4	4	2682.479307	NA	2	2	2	17	89	19	15	6.84	77	2.1	4	360	27	1577	47.91	6.5	NA	NA	NA	685.7142857	NA	NA	NA
113967	1	36	3	4	13907.30004	0.84	1	2	2	14	63	13	27	8.55	77	1.8	1.9	360	20.7	595	36.12	1.7	1608	56.87	12.5	380	1101.5	46.495	7.1
120398	1	30	3	3	16841.11668	2.47	2	1	1	56	59	27	55	5.13	72	3	5.7	359	37.9	3160	144.66	8.8	NA	NA	NA	682.1	NA	NA	NA
119937	2	37	4	5	17374.51822	5	1	2	1	12	123	14	21	3.42	73	2.6	5.5	359	82	3383	119.08	24.8	1152	38.55	7.9	759.4230769	2267.5	78.815	16.35
112415	2	47	2	4	32770.43991	5	2	1	1	26	107	21	45	3.42	70	1.9	5.5	359	37.4	1296	29.19	8.3	836	24.39	8	1039.210526	1066	26.79	8.15
114203	1	61	4	3	10889.99347	1.44	2	1	1	18	105	20	70	11.97	78	1.6	5.2	359	21.9	1987	84.4	16.1	1101	56.06	3	1166.75	1544	70.23	9.55
122217	2	49	4	5	14832.55347	4.98	1	2	1	13	141	13	24	3.42	66	1.9	4.5	359	36.2	4353	93.26	27.3	2503	96.8	22.5	850.2631579	3428	95.03	24.9
123411	2	39	4	5	4660.161749	3.5	2	2	2	11	61	9	15	5.13	66	2.3	4.4	359	45.4	NA	NA	NA	NA	NA	NA	686.7826087	NA	NA	NA
117559	2	48	1	3	30794.17591	1.99	2	2	1	9	87	14	10	8.55	74	1.1	4.3	359	29.8	1450	45.11	9.6	1656	74.14	10.8	1403.363636	1553	59.625	10.2
118618	2	57	4	4	24522.21169	5	1	2	1	13	75	19	18	6.84	69	2.2	3.4	359	43.7	2740	83.91	23.4	2000	100.11	25.4	554.8181818	2370	92.01	24.4
115539	1	18	5	NA	2920.605254	0.32	2	2	2	39	118	22	18	10.26	75	3.3	9.5	358	35.7	1758	42.71	32.7	979	18.87	13.4	1030.606061	1368.5	30.79	23.05
114071	2	63	4	4	7552.741284	1.42	1	2	1	12	135	21	20	5.13	82	3.7	5.8	358	33.8	2101	55.39	9.5	1204	59.3	9.3	561.1891892	1652.5	57.345	9.4
116782	2	28	5	5	7062.984321	5	2	2	1	15	88	17	13	1.71	73	3.5	5.3	358	28.2	2433	120.57	39.6	1504	94.59	18.5	542.1142857	1968.5	107.58	29.05
113954	2	47	1	2	27629.02166	0.01	1	2	NA	32	116	23	79	8.55	73	3	5.1	358	24	NA	NA	NA	NA	NA	NA	608.6	NA	NA	NA
114332	2	80	3	3	24464.06168	2.32	2	2	1	21	64	29	51	6.84	71	1.6	4.9	358	30.2	694	49.22	20.1	NA	NA	NA	1096.375	NA	NA	NA
122431	2	57	1	1	13464.66347	NA	2	2	2	15	119	22	11	3.42	76	2.5	4.8	358	28.7	NA	NA	NA	NA	NA	NA	687.36	NA	NA	NA
117829	2	59	3	3	17094.63559	2.96	1	2	1	17	94	18	14	5.13	71	3.6	4.5	358	56.1	911	25.92	4.7	NA	NA	NA	447.5	NA	NA	NA
109728	2	34	3	1	14943.40546	0.89	1	2	1	17	62	18	30	6.84	69	1.7	4.2	358	59.1	1110	83.54	8.9	NA	NA	NA	884.4705882	NA	NA	NA
115281	2	51	4	4	6453.070886	NA	2	2	1	26	71	23	28	10.26	76	2.5	3.7	358	34	1192	36.04	4.8	1565	54.11	9.1	529.84	1378.5	45.075	6.95
110139	1	41	2	5	29803.61814	5	2	2	1	22	66	15	53	13.68	74	2.4	3.4	358	36.3	2976	107.37	15.8	1790	74.42	19.5	507.1666667	2383	90.895	17.65
119689	2	36	2	4	10098.93078	0.84	2	2	1	7	89	13	12	6.84	71	3.1	8.9	357	37.4	1179	58.81	6.5	911	68.04	3.5	1024.935484	1045	63.425	5
123578	1	68	4	3	5268.699891	1.44	1	1	1	11	106	9	46	3.42	75	1.6	7.9	357	30.9	2145	77.1	23.6	2234	71.51	27.6	1762.6875	2189.5	74.305	25.6
122107	2	34	4	4	15780.62868	0.62	2	2	1	7	78	11	23	1.71	73	2.9	6.6	357	40.5	2623	84.43	8.5	860	47.52	6	812.4827586	1741.5	65.975	7.25
109454	2	25	4	4	12158.46682	0.29	1	2	1	29	67	22	19	5.13	71	3.1	4.2	357	50.9	478	12.76	2.9	689	26.32	5.8	483.6774194	583.5	19.54	4.35
116749	1	19	4	NA	9405.175378	2.18	2	2	1	74	59	29	32	10.26	74	2	3.9	357	38.8	1475	49.92	6.4	1253	60.41	7.9	696.15	1364	55.165	7.15
119096	2	47	2	5	25851.0271	0.44	2	2	1	8	63	17	15	3.42	65	1.2	3.6	357	19.3	3350	123.13	19.6	1727	42	17.2	1071	2538.5	82.565	18.4
123299	2	41	4	2	5971.981622	0.1	2	1	1	11	53	13	19	6.84	69	2.2	5.5	356	29	1582	38.58	10.5	2871	119.47	20.8	890	2226.5	79.025	15.65
118718	1	24	1	4	21258.12961	1.66	2	2	1	39	83	28	34	6.84	67	3.1	4.5	356	38.3	1821	66.84	7.1	1963	109.71	16.4	516.7741935	1892	88.275	11.75
113092	2	44	2	2	11056.60372	1.18	2	2	2	11	82	15	14	3.42	75	2.2	4.1	356	37	1964	62.76	9.5	1652	71.99	12.2	663.4545455	1808	67.375	10.85
117818	1	59	3	4	17189.6967	0.74	1	1	1	13	89	12	60	10.26	63	1.7	4.1	356	27.4	NA	NA	NA	NA	NA	NA	858.5882353	NA	NA	NA
111561	2	28	5	5	17454.67361	1.2	1	2	1	10	44	11	13	3.42	72	2.2	4	356	32.8	945	42.33	5	1446	63.38	18.8	647.2727273	1195.5	52.855	11.9
121519	2	69	3	4	24716.83734	2.56	1	2	1	8	69	11	17	5.13	64	1.6	2.4	356	24.7	1089	50.62	4.4	414	24.79	2.7	534	751.5	37.705	3.55
116426	2	43	4	4	10588.72578	2.18	1	1	1	7	66	11	23	6.84	70	3.5	2.2	356	38.5	5137	265.74	20.1	2219	39.7	8.1	223.7714286	3678	152.72	14.1
120959	1	69	1	2	6691.709379	1.64	1	1	1	18	71	14	33	6.84	66	0.8	1.8	356	34.7	2219	47.2	15.4	1437	54.22	18.4	801	1828	50.71	16.9
122325	1	40	3	3	30779.62345	NA	1	1	1	21	118	15	43	1.71	70	1.9	8.3	355	36.5	2560	77.45	12.1	NA	NA	NA	1550.789474	NA	NA	NA
121464	1	33	3	4	23985.80271	3.77	2	2	1	20	74	11	18	3.42	66	3.1	6.6	355	35.6	3462	89.42	16.4	1459	48.15	6.7	755.8064516	2460.5	68.785	11.55
109295	2	54	1	1	9951.368904	5	2	2	2	14	58	21	14	1.71	69	3.2	5.9	355	24.9	2160	77.53	31.9	1929	91.45	36.9	654.53125	2044.5	84.49	34.4
115273	1	73	2	1	5659.150888	NA	2	2	2	14	155	13	70	8.55	79	2.1	5.8	355	33.9	2985	133.42	51.4	NA	NA	NA	980.4761905	NA	NA	NA
112067	1	63	2	2	9587.068975	NA	2	2	1	24	121	27	12	5.13	76	1.5	4.7	355	25.6	NA	NA	NA	NA	NA	NA	1112.333333	NA	NA	NA
111556	2	52	4	4	6038.495289	1.66	2	2	1	13	95	14	22	5.13	77	1.4	4.7	355	49	2222	65.06	18.5	2035	74.35	8.8	1191.785714	2128.5	69.705	13.65
114546	2	45	1	2	15284.86598	1.66	2	2	2	14	89	12	19	3.42	69	3	4.2	355	38.6	1242	42.81	15	2018	97.58	28.7	497	1630	70.195	21.85
114845	2	65	3	4	82366.15664	2.91	2	2	1	30	95	20	152	13.68	74	1.3	3.4	355	31.9	2113	89.99	13.2	NA	NA	NA	928.4615385	NA	NA	NA
111666	2	41	4	4	15752.53615	1.22	1	1	1	40	67	58	82	5.13	75	3.9	3.2	355	29.5	1176	27.61	10	939	34.67	6.6	291.2820513	1057.5	31.14	8.3
120829	2	53	3	4	20145.23734	1.66	2	1	1	13	93	13	29	6.84	69	3.6	8.7	354	52.8	1975	57.8	8.4	1346	35.68	12.1	855.5	1660.5	46.74	10.25
122731	1	59	2	4	24881.94387	5	2	1	NA	19	122	17	148	1.71	74	3.8	7.6	354	31.2	NA	NA	NA	NA	NA	NA	708	NA	NA	NA
116808	2	33	4	4	14303.50819	NA	2	2	1	13	79	13	18	5.13	73	2.4	7.1	354	29	1331	58.26	12.2	1292	53.8	23.3	1047.25	1311.5	56.03	17.75
114692	1	41	2	3	29495.55919	2.65	1	1	1	27	83	22	33	5.13	71	3.9	6.1	354	39.9	3286	90.66	25.7	2873	121.78	11.1	553.6923077	3079.5	106.22	18.4
114482	2	74	3	5	55672.18353	NA	2	2	1	16	68	23	22	5.13	68	1.9	6	354	33.6	2936	53.39	17.1	1602	41.87	17.7	1117.894737	2269	47.63	17.4
112427	2	52	3	2	23139.76929	1.23	1	1	1	9	66	11	10	3.42	70	3.8	5.1	354	19.7	417	10.03	1	1115	31.03	5.8	475.1052632	766	20.53	3.4
116022	1	34	3	3	42597.38789	0.96	2	2	1	26	81	19	83	5.13	73	1.8	4.9	354	32.1	1950	51.93	22.1	2454	50.38	11	963.6666667	2202	51.155	16.55
115300	2	42	2	3	24152.17074	1.96	1	2	2	24	81	26	27	3.42	71	1.9	4.8	354	32.5	NA	NA	NA	NA	NA	NA	894.3157895	NA	NA	NA
112148	2	32	3	5	43803.22066	5	1	2	1	14	78	14	19	5.13	72	1.9	4.5	354	43.5	678	25.58	7.9	972	37.71	17	838.4210526	825	31.645	12.45
117429	2	41	4	3	9205.773321	0.38	1	2	1	11	68	16	12	5.13	73	2.7	2.7	354	37.5	2044	77.99	15.5	3984	174.13	11.4	354	3014	126.06	13.45
112159	1	64	4	3	3234.148553	1.8	2	1	1	10	76	16	20	11.97	78	2	1.9	354	24.6	4926	264.45	13.1	3231	193.67	10.4	336.3	4078.5	229.06	11.75
116446	2	18	4	NA	6638.363706	NA	1	2	1	10	58	14	11	8.55	79	2.5	1.1	354	19.5	2240	63.74	18.2	2089	65.28	16.9	155.76	2164.5	64.51	17.55
122888	1	53	5	3	21369.20648	0.25	1	1	NA	12	70	8	36	30.78	71	1.4	13.2	353	36.5	NA	NA	NA	NA	NA	NA	3328.285714	NA	NA	NA
116414	1	80	3	3	57023.36279	2.11	2	1	NA	11	111	17	13	6.84	76	1.9	7.1	353	NA	1335	35.06	13	NA	NA	NA	1319.105263	NA	NA	NA
111970	2	35	3	4	24513.87184	1.58	2	1	1	21	94	17	24	3.42	72	2.1	6.5	353	33.8	2851	78.4	14.2	1724	67.62	10.7	1092.619048	2287.5	73.01	12.45
120444	2	62	2	2	11181.3565	1.06	2	2	2	10	73	12	20	6.84	73	2.9	6.3	353	26.3	1055	64.54	13.3	NA	NA	NA	766.862069	NA	NA	NA
121210	1	24	2	2	41513.95234	NA	1	2	1	50	72	25	37	8.55	85	3.4	6.1	353	27.7	1177	46.48	6.1	NA	NA	NA	633.3235294	NA	NA	NA
119427	2	67	1	1	7271.393804	1.94	1	1	1	14	57	9	29	10.26	71	3.3	5.7	353	40.6	967	57.25	14.4	NA	NA	NA	609.7272727	NA	NA	NA
124294	1	64	3	3	14742.86055	0.82	1	2	2	17	84	18	27	18.81	75	2.7	5.1	353	24.8	1623	55.27	8.1	NA	NA	NA	666.7777778	NA	NA	NA
115304	2	80	3	3	9712.859046	3.77	1	1	1	13	73	15	21	3.42	70	2.2	4.4	353	33.5	1545	44.64	13.8	1633	53.3	13.2	706	1589	48.97	13.5
120064	1	70	3	4	21154.68689	3.59	1	1	1	29	64	20	22	6.84	79	4.6	4.2	353	36.2	2084	68.07	21	3043	78.39	18.1	322.3043478	2563.5	73.23	19.55
124579	2	21	3	3	39042.40042	NA	1	1	1	12	52	22	7	3.42	76	3.5	3.7	353	19.8	1082	44.48	10.8	2012	67.48	29.7	373.1714286	1547	55.98	20.25
113808	2	32	4	2	6930.763523	0.61	1	1	NA	16	53	15	15	3.42	55	3.1	3.5	353	40.7	3109	155.19	26.1	675	21.92	5.3	398.5483871	1892	88.555	15.7
117485	2	20	2	4	17520.9132	4.34	1	2	1	36	59	28	23	5.13	78	1.5	1.9	353	33.1	1817	109.07	14.8	1603	61.94	10.8	447.1333333	1710	85.505	12.8
113158	1	48	3	4	60349.71976	0.09	2	1	1	13	79	12	23	1.71	64	4	8	352	26.9	4426	85.1	35.9	NA	NA	NA	704	NA	NA	NA
124498	2	27	4	2	24742.25097	0	2	2	1	12	89	19	20	1.71	75	2	6.8	352	32.7	1886	74.51	11.5	3078	100.41	16.5	1196.8	2482	87.46	14
113632	2	50	3	4	54222.58131	NA	2	2	1	20	93	17	17	3.42	71	2.5	5.5	352	30.1	2891	75.15	20.4	2598	96.06	28.5	774.4	2744.5	85.605	24.45
114602	2	19	3	NA	23942.71711	4.57	1	2	1	14	81	17	7	3.42	74	3.1	5.2	352	22.1	1841	77.4	6.5	988	32.27	11.6	590.4516129	1414.5	54.835	9.05
112012	1	32	4	2	15031.09564	2.11	2	1	1	22	45	16	63	5.13	75	1.9	5.2	352	28.6	NA	NA	NA	NA	NA	NA	963.3684211	NA	NA	NA
122364	2	19	4	NA	5506.77093	NA	2	2	2	14	56	26	28	3.42	79	4	5.1	352	27.6	1406	64.09	2.6	249	6.04	5.8	448.8	827.5	35.065	4.2
115325	2	27	2	2	21146.38692	0.85	2	2	2	9	100	12	16	3.42	75	2.6	4.7	352	33.6	1784	84.65	9.9	1404	51.21	10	636.3076923	1594	67.93	9.95
110450	1	39	1	2	27238.05062	4.07	2	1	1	32	61	23	24	5.13	72	3	4.4	352	29.1	3584	119.48	29.4	2722	150.9	14.7	516.2666667	3153	135.19	22.05
120250	1	18	3	NA	71359.99662	1.85	1	2	1	14	117	16	15	10.26	66	2	3.6	352	26.9	2428	111.3	11.1	1732	29.27	18	633.6	2080	70.285	14.55
111073	2	18	4	NA	9123.875858	0.28	2	2	NA	12	84	13	13	5.13	76	1.7	3	352	37.8	1485	65.9	4.6	1393	46	5.4	621.1764706	1439	55.95	5
111731	2	21	3	4	109094.5868	4.29	2	2	1	19	47	17	10	8.55	68	2.6	2.6	352	19.8	1228	82.97	18.3	NA	NA	NA	352	NA	NA	NA
120456	1	54	2	3	13897.44547	2.96	1	2	1	22	65	21	16	8.55	71	1.5	2.6	352	31.9	2043	100.56	14	2885	92.52	16.7	610.1333333	2464	96.54	15.35
124421	2	47	3	3	15188.23728	0.49	2	1	1	25	75	15	26	3.42	69	3.1	9	351	27.6	2552	108.49	16.2	1562	42.55	5.7	1019.032258	2057	75.52	10.95
121697	1	68	3	4	12807.63396	1.83	2	1	1	17	93	20	21	18.81	76	2.5	8.4	351	37	2127	88.64	27.2	2810	220.41	7.8	1179.36	2468.5	154.525	17.5
120224	1	68	4	4	4305.70357	NA	2	1	NA	19	63	26	17	3.42	73	2.4	6.5	351	28.3	NA	NA	NA	NA	NA	NA	950.625	NA	NA	NA
117937	2	29	3	5	194644.9307	5	2	2	1	31	67	26	29	3.42	70	3.8	6.3	351	35.7	1054	46.48	7	NA	NA	NA	581.9210526	NA	NA	NA
118800	1	22	3	4	40015.99393	1.1	1	1	1	42	101	24	41	6.84	75	1.4	6.2	351	53.8	2228	55.85	7.9	1829	56.55	8.5	1554.428571	2028.5	56.2	8.2
109303	1	18	5	NA	3910.238257	1.03	2	2	2	13	131	17	11	6.84	75	4.1	4.9	351	17.9	1753	68	21	3048	75.84	35.4	419.4878049	2400.5	71.92	28.2
121565	2	24	4	4	13618.71579	1.21	2	2	1	10	97	12	18	5.13	80	2.7	4.9	351	39.1	2001	97.93	10.3	924	62.78	8.3	637	1462.5	80.355	9.3
123988	2	46	5	3	42950.20875	1.22	2	1	1	26	42	22	22	8.55	74	2.3	4.6	351	33.5	1963	50.35	9.6	2108	71.05	19.1	702	2035.5	60.7	14.35
119386	2	37	4	4	11900.96676	2.07	2	2	1	13	64	12	25	5.13	70	1.7	4.5	351	42	970	56.22	4.8	1614	114.74	25.6	929.1176471	1292	85.48	15.2
115767	2	47	4	3	5360.014494	0.6	2	1	1	19	96	30	25	5.13	74	2	4.2	351	20.7	1992	76.94	10.9	3532	111.59	13.6	737.1	2762	94.265	12.25
123969	2	27	5	4	24474.91863	3.05	2	2	1	23	61	19	19	3.42	82	3.5	4.1	351	31.9	1223	40.73	29.2	1063	43.95	10.7	411.1714286	1143	42.34	19.95
119672	2	24	4	2	15342.45731	0.6	1	1	1	9	68	16	14	3.42	70	2	4.1	351	38.8	3396	110.87	17.5	3241	135.89	20.3	719.55	3318.5	123.38	18.9
115929	2	44	3	4	63864.54562	5	2	2	1	11	61	12	8	11.97	69	1.9	4	351	28.1	1458	83.83	9.8	787	26.97	3.4	738.9473684	1122.5	55.4	6.6
121687	2	26	3	5	150975.5494	2.06	2	2	1	47	72	28	52	8.55	73	2.1	3.8	351	39	1496	105.24	18	1541	64.78	22.5	635.1428571	1518.5	85.01	20.25
115006	2	29	3	4	49968.54864	3.98	1	2	2	15	66	17	13	8.55	64	1.5	3.3	351	21	2658	71.54	59.6	2831	74.1	32	772.2	2744.5	72.82	45.8
116677	1	50	1	1	29443.72171	0.4	2	1	1	14	64	17	16	5.13	86	1.9	3.2	351	26	1987	72.57	24.2	1480	100.77	8.1	591.1578947	1733.5	86.67	16.15
122322	2	39	3	4	54337.54665	2.01	1	2	1	84	35	46	45	13.68	69	2	7.9	350	63.5	992	25.76	9.2	NA	NA	NA	1382.5	NA	NA	NA
113900	1	58	3	3	10832.784	NA	1	1	1	17	88	14	19	6.84	66	2.9	6.8	350	30.2	2431	150.8	16.6	NA	NA	NA	820.6896552	NA	NA	NA
117633	2	53	1	3	11790.65695	2.39	2	2	1	15	99	15	20	8.55	69	2.5	6.1	350	49.1	2163	66.15	14.4	NA	NA	NA	854	NA	NA	NA
121425	2	41	2	2	21354.82926	NA	2	2	NA	19	80	16	35	8.55	76	2	6	350	34	NA	NA	NA	NA	NA	NA	1050	NA	NA	NA
112859	1	41	3	5	37345.31528	NA	2	2	1	134	69	71	64	6.84	68	3.3	5.6	350	33.5	1502	63.87	7.9	3189	107.93	15.7	593.9393939	2345.5	85.9	11.8
120137	2	35	5	5	16067.37025	3.86	1	2	1	18	62	20	14	3.42	75	3	5.6	350	29.1	2620	51.98	32.3	1715	48.36	28.9	653.3333333	2167.5	50.17	30.6
110489	1	80	4	2	7515.649611	1.39	2	1	NA	10	126	12	19	6.84	70	1.2	5.2	350	20.4	NA	NA	NA	NA	NA	NA	1516.666667	NA	NA	NA
115028	2	38	1	5	7435.247217	3.85	2	2	1	13	77	14	13	5.13	69	3	4.7	350	43	1529	74.32	16.2	1591	104.45	19.9	548.3333333	1560	89.385	18.05
119960	2	45	4	5	15809.50928	4.64	2	1	1	9	62	11	12	5.13	67	1.9	3.2	350	27.7	1477	52.52	5.5	1336	21.49	20.6	589.4736842	1406.5	37.005	13.05
120403	2	51	4	2	6216.865298	NA	1	1	NA	12	59	13	24	3.42	67	4	2.8	350	42.4	NA	NA	NA	NA	NA	NA	245	NA	NA	NA
110213	2	25	5	4	62227.3007	2.15	1	1	1	22	69	16	37	5.13	75	2.9	6.9	349	25.2	2784	70.28	11.8	3341	62.6	15.2	830.3793103	3062.5	66.44	13.5
119466	1	61	1	4	8271.862502	NA	1	1	1	18	82	18	23	10.26	73	2.5	6.8	349	26.3	2358	120.66	23.1	NA	NA	NA	949.28	NA	NA	NA
109291	2	42	5	5	17228.61781	NA	2	2	2	11	117	25	37	6.84	69	2.7	6.6	349	31.3	878	29.27	5.4	1586	21.8	9.4	853.1111111	1232	25.535	7.4
110071	1	59	4	4	11534.72535	2.37	2	2	1	27	60	22	28	6.84	66	1.2	5.2	349	26.2	2704	77.49	14.1	3982	133.34	23.2	1512.333333	3343	105.415	18.65
112685	2	48	5	2	4324.549384	0.32	2	2	NA	13	78	16	11	3.42	77	4	5.1	349	34.5	1027	32	20	NA	NA	NA	444.975	NA	NA	NA
115303	2	50	5	3	13765.19959	NA	2	1	1	11	51	13	17	1.71	63	2.5	5	349	48.4	1709	51.78	11	20	1.06	0	698	864.5	26.42	5.5
114565	2	19	4	NA	10201.91967	NA	2	2	1	9	68	14	12	3.42	67	3.2	4.9	349	39.6	598	27.56	5.1	1011	20.95	3.7	534.40625	804.5	24.255	4.4
118592	2	54	3	3	321573.5192	0.72	1	1	1	13	110	25	13	13.68	78	3.1	3.9	349	27	754	16.31	1.2	1998	90.88	26.9	439.0645161	1376	53.595	14.05
113541	1	79	4	5	7112.550294	1.88	1	2	1	17	72	21	45	6.84	75	2	2.7	349	29.3	1638	49.9	20	1152	24.04	17.7	471.15	1395	36.97	18.85
112265	1	61	1	2	6784.641328	5	1	2	1	20	87	38	13	42.75	64	1.8	1.8	349	23.5	1822	96.57	25.7	2951	102.1	51.2	349	2386.5	99.335	38.45
114329	1	28	1	4	26247.65549	3.29	2	2	1	42	86	31	82	20.52	79	2.7	11	348	32.7	673	14.54	1.8	NA	NA	NA	1417.777778	NA	NA	NA
115817	2	69	3	1	14366.1165	1.18	2	1	1	22	143	28	59	3.42	67	2.1	8	348	19.6	1752	77.89	6.6	1016	44.22	9	1325.714286	1384	61.055	7.8
112345	1	58	3	3	42161.15555	0.58	1	1	1	14	109	18	17	3.42	70	2.5	6	348	21.5	6281	151.58	30.1	2531	97.05	13.3	835.2	4406	124.315	21.7
116434	2	30	5	5	38304.51056	2.4	2	1	1	8	61	11	9	5.13	63	2.6	5.5	348	23.8	3670	108.33	30.1	NA	NA	NA	736.1538462	NA	NA	NA
119705	2	21	5	4	23880.11654	NA	2	2	2	52	112	38	33	15.39	75	2.5	5.5	348	34.2	NA	NA	NA	NA	NA	NA	765.6	NA	NA	NA
116675	2	42	4	5	5248.180026	5	1	2	1	10	66	12	10	5.13	74	1.6	5.3	348	61.2	1067	39.24	7.3	1031	81.08	7.8	1152.75	1049	60.16	7.55
116319	1	45	4	4	7312.107362	3.18	2	1	1	47	132	24	31	6.84	76	4.2	4.6	348	39	1271	45.73	9.7	1828	82.3	11.2	381.1428571	1549.5	64.015	10.45
109639	2	42	3	4	26943.80474	NA	1	2	1	8	76	18	15	5.13	67	2.8	4.4	348	28.3	1816	75.79	11.4	1396	81.79	8.7	546.8571429	1606	78.79	10.05
124577	2	46	3	4	60110.21769	4.81	1	2	2	10	49	15	32	1.71	71	1.8	3	348	20.4	2654	52.43	23.9	926	38.23	7.8	580	1790	45.33	15.85
116520	2	45	4	4	6860.256451	NA	2	2	1	23	105	23	64	3.42	83	2.6	2.1	348	41.6	2089	73.52	9.7	2521	84.15	7.8	281.0769231	2305	78.835	8.75
114996	2	55	4	4	11856.71446	4.73	1	1	2	24	68	23	40	3.42	74	1.4	2.1	348	22.9	2321	68.73	13.1	2637	66.78	15.7	522	2479	67.755	14.4
112842	2	73	3	3	46926.58835	NA	1	2	NA	11	94	15	115	5.13	60	1.6	8.9	347	20.5	NA	NA	NA	NA	NA	NA	1930.1875	NA	NA	NA
113982	1	57	2	3	17024.93674	NA	2	2	1	25	82	21	48	6.84	74	2.6	7.7	347	35.4	991	41.65	10.9	NA	NA	NA	1027.653846	NA	NA	NA
117509	2	26	1	3	31012.17837	1.95	2	2	NA	13	89	19	13	5.13	76	2	5.5	347	32.2	NA	NA	NA	NA	NA	NA	954.25	NA	NA	NA
114049	2	66	3	3	121297.1586	5	2	2	1	25	80	17	20	6.84	70	2.5	5	347	39.9	1540	61.68	11.2	2293	61.75	19.1	694	1916.5	61.715	15.15
118391	2	34	5	5	3914.344012	3.28	2	2	1	17	63	19	15	13.68	69	2	4.7	347	31.1	1312	36.11	13.5	1450	53.56	14.7	815.45	1381	44.835	14.1
123782	2	80	3	5	36896.29458	2.55	2	1	1	11	94	15	10	5.13	71	3.3	4.3	347	31.7	1239	52.8	5.2	1995	74.24	9.5	452.1515152	1617	63.52	7.35
121791	2	60	5	3	7201.353443	0.97	2	2	2	13	73	19	19	13.68	74	1.9	4	347	20.4	1398	19.39	7.5	NA	NA	NA	730.5263158	NA	NA	NA
123273	2	20	4	4	31882.58103	1.14	1	2	1	8	63	10	16	1.71	61	2.9	3.8	347	32	2443	70.03	21.9	3841	241.55	10.4	454.6896552	3142	155.79	16.15
116999	2	63	3	4	78560.55397	5	2	2	1	29	60	21	25	5.13	74	2.2	6.5	346	43	2279	106.96	14.3	3114	143.88	18.2	1022.272727	2696.5	125.42	16.25
121258	2	18	1	NA	20702.25554	1.22	2	2	1	150	70	69	28	13.68	70	1.9	6.4	346	32.4	901	32.79	10.4	1269	57.62	10.1	1165.473684	1085	45.205	10.25
112960	2	38	1	4	23029.65817	1.55	1	2	1	11	79	13	11	3.42	72	2.3	6.1	346	29.3	1367	45.05	5.5	3294	148.63	29.6	917.6521739	2330.5	96.84	17.55
116338	2	18	4	NA	7570.637142	0.99	2	2	2	7	148	12	10	3.42	73	2.1	5.6	346	38.2	2943	53.2	27.8	1501	35.3	12.5	922.6666667	2222	44.25	20.15
123434	2	53	3	4	91002.90569	3.7	2	1	1	16	100	15	22	3.42	72	2.7	5.2	346	25.8	3687	118.8	18.6	1306	87.68	7.9	666.3703704	2496.5	103.24	13.25
122126	2	19	2	NA	11164.067	1.42	2	2	2	8	82	11	18	3.42	73	2.5	5	346	35.2	45	0.91	2.2	805	15.95	5.2	692	425	8.43	3.7
117953	2	41	3	4	121433.4054	3.66	1	2	1	30	90	22	114	10.26	70	2.8	4.8	346	44.4	3146	105.29	10.3	2731	118.17	19.8	593.1428571	2938.5	111.73	15.05
121894	1	57	1	3	27288.64872	2.88	1	2	1	37	86	23	23	6.84	70	1.7	4.4	346	24.8	1905	68.35	11.2	881	30.94	2.5	895.5294118	1393	49.645	6.85
123318	2	53	2	3	21237.00812	0.99	1	2	1	15	65	14	21	1.71	69	2.5	4.2	346	27.3	808	29.91	9.1	1147	32.67	10.8	581.28	977.5	31.29	9.95
116696	2	48	3	4	31845.45253	NA	1	2	1	14	55	14	16	1.71	70	2.6	4.1	346	42	1396	52.53	25.5	NA	NA	NA	545.6153846	NA	NA	NA
116074	2	27	3	5	98620.96802	4.8	2	2	1	10	53	16	10	17.1	75	1.8	4.1	346	27.2	2867	126.45	20.7	NA	NA	NA	788.1111111	NA	NA	NA
116861	2	44	5	4	11423.55075	2.49	1	1	NA	21	63	13	38	1.71	75	2	3.8	346	33.8	2922	97.88	50.9	805	75.7	14.2	657.4	1863.5	86.79	32.55
111408	1	36	5	5	5648.310233	5	1	1	1	22	62	24	41	17.1	78	2.2	3.3	346	28.8	1682	87.51	10.5	2103	82.15	15.4	519	1892.5	84.83	12.95
124089	2	30	4	4	7014.000511	1.67	1	2	1	17	80	18	26	5.13	82	1.5	2.4	346	19.1	1895	63.01	14.1	NA	NA	NA	553.6	NA	NA	NA
116235	1	19	4	NA	5567.246911	0.29	2	2	1	33	104	23	39	6.84	70	1.3	2	346	29	2422	110.7	17.1	2063	81.21	8.9	532.3076923	2242.5	95.955	13
112534	1	41	1	4	27570.11396	NA	2	1	1	61	85	25	254	11.97	74	3.2	8	345	36.5	3480	131.62	14.8	5406	132	21.8	862.5	4443	131.81	18.3
124553	1	76	5	3	11458.68603	NA	2	2	NA	25	71	24	34	10.26	66	1.8	7.5	345	28	3041	97.84	28	NA	NA	NA	1437.5	NA	NA	NA
116608	2	74	3	4	54382.50829	5	1	2	1	32	35	37	29	6.84	74	2.7	7	345	31.7	977	21.27	9.8	1182	43.01	15.8	894.4444444	1079.5	32.14	12.8
122790	2	28	3	5	122959.2462	4.25	2	2	1	13	52	19	13	6.84	76	2.2	6.3	345	27.1	1236	60.9	7.5	1314	61.19	9.7	987.9545455	1275	61.045	8.6
121603	1	24	5	2	32307.04649	1.5	2	1	1	56	117	33	31	5.13	75	1.7	5.8	345	30.8	3563	88.2	20.8	NA	NA	NA	1177.058824	NA	NA	NA
124636	1	18	5	NA	15085.44334	NA	1	2	1	13	106	18	19	11.97	77	3	5.2	345	27.8	1814	79.8	18.6	816	37.77	5.5	598	1315	58.785	12.05
113010	1	53	3	4	23961.39483	0	2	1	1	34	67	28	37	5.13	75	3.5	5.1	345	36.5	4039	124.26	29.6	830	25.94	15.3	502.7142857	2434.5	75.1	22.45
124074	2	18	3	NA	17557.20927	0.68	2	2	1	11	88	15	10	15.39	75	2.2	4.9	345	16.7	1135	16.69	4.5	1290	12.36	6.8	768.4090909	1212.5	14.525	5.65
116430	1	53	3	4	17046.0817	0.1	1	1	1	14	65	14	13	6.84	77	1.7	4.5	345	24.6	3639	141.05	13.5	2715	81.88	12.6	913.2352941	3177	111.465	13.05
114406	2	60	1	1	8080.124065	5	2	2	1	59	80	55	91	11.97	76	5.6	4.3	345	33	3116	192.33	42.4	1665	73.29	25.3	264.9107143	2390.5	132.81	33.85
113714	1	37	2	5	23542.15275	2.74	1	2	1	40	62	44	12	6.84	69	3	4.1	345	25.4	1981	83.45	31.3	2077	37.51	24.8	471.5	2029	60.48	28.05
110905	2	42	3	2	30716.90473	1.88	1	1	1	11	77	16	11	1.71	71	3.2	3.9	345	22.9	564	12.82	6.6	1775	52.75	8.8	420.46875	1169.5	32.785	7.7
123064	2	44	4	3	27321.99124	5	1	2	1	15	53	23	10	6.84	68	1.7	3.9	345	40.7	1770	63.48	7.2	1447	38.32	9	791.4705882	1608.5	50.9	8.1
112038	1	33	4	4	10233.50416	1.7	1	2	1	29	57	20	24	5.13	79	2.1	3.8	345	26.4	NA	NA	NA	NA	NA	NA	624.2857143	NA	NA	NA
110811	2	45	2	4	29964.92476	1.1	2	2	2	36	93	22	79	5.13	77	2.9	3.4	345	27.2	1257	48.01	9.7	NA	NA	NA	404.4827586	NA	NA	NA
112583	2	60	4	5	3895.53135	5	1	2	1	26	91	21	99	5.13	71	3.3	1.9	345	27.3	1819	67.5	23.5	1590	57.63	21.4	198.6363636	1704.5	62.565	22.45
116385	2	60	4	4	2817.705897	1.3	2	2	1	11	81	12	33	11.97	68	2.5	12.2	344	50.1	2445	101.68	7.5	1364	55.02	3.3	1678.72	1904.5	78.35	5.4
122319	2	31	4	2	9126.09066	1.43	1	1	1	9	75	13	30	3.42	71	6	6.8	344	32.8	1775	36.77	5.2	1829	64.87	44.7	389.8666667	1802	50.82	24.95
116000	2	19	3	NA	18848.49184	4.21	1	2	2	18	60	20	27	5.13	75	3.7	6.1	344	36.7	1030	40.59	7.7	658	25.32	1.8	567.1351351	844	32.955	4.75
122513	2	28	4	4	13953.89148	0	2	1	1	42	98	36	27	3.42	73	2.6	5.2	344	32.8	1078	44.19	6.1	553	22.82	3.3	688	815.5	33.505	4.7
116623	2	65	2	5	12002.21253	0.38	2	2	1	16	85	18	18	8.55	70	2.4	4.7	344	35.5	1333	40.07	25.7	1231	53.81	27.2	673.6666667	1282	46.94	26.45
120607	2	49	3	3	37061.3653	1.27	1	1	1	30	84	18	21	6.84	67	4.3	4.6	344	40.1	937	29.15	6.7	597	50.22	1.5	368	767	39.685	4.1
123511	2	35	3	5	38589.18487	4.44	1	1	1	14	62	15	22	3.42	73	3	4.3	344	29.6	3255	122.83	20.3	2656	58.86	24.3	493.0666667	2955.5	90.845	22.3
115466	2	61	5	3	15628.30093	2.77	2	2	2	14	87	16	23	10.26	74	2.8	3.7	344	29	NA	NA	NA	NA	NA	NA	454.5714286	NA	NA	NA
112142	2	55	3	3	48974.70095	3.88	2	1	1	16	85	17	42	3.42	74	2.7	3.7	344	30.7	1169	33.61	5.3	NA	NA	NA	471.4074074	NA	NA	NA
119109	2	33	5	5	10588.7757	1.22	1	2	2	12	77	16	14	1.71	73	2.2	3.6	344	26.3	865	28.62	20.4	946	40.17	17.9	562.9090909	905.5	34.395	19.15
123632	2	21	5	4	14739.75676	2.49	1	2	1	17	66	18	11	3.42	73	2.4	3.4	344	22.7	4286	103.17	22.9	2249	63.44	21.3	487.3333333	3267.5	83.305	22.1
121515	2	36	3	5	154014.1113	5	1	2	1	7	41	13	8	8.55	72	2	8.1	343	21.3	1790	94	7.5	1834	46.07	16.4	1389.15	1812	70.035	11.95
123291	2	48	3	4	19949.6387	0.53	2	1	1	11	97	11	19	1.71	70	5.1	7.5	343	36.6	1391	51.83	11.2	624	21.12	5.7	504.4117647	1007.5	36.475	8.45
118362	2	80	3	5	35261.00534	4.25	2	2	1	11	109	19	15	8.55	68	5.4	5.8	343	30.2	1423	41.56	18	1098	24.2	13.4	368.4074074	1260.5	32.88	15.7
124172	2	29	5	5	8432.121322	5	2	2	1	8	50	20	11	3.42	74	2.2	5.5	343	22.6	1516	60.35	6.2	2238	76.82	12.3	857.5	1877	68.585	9.25
113117	2	48	5	5	13798.63631	3.92	2	2	1	15	76	14	14	6.84	83	3.1	5.4	343	32.4	NA	NA	NA	NA	NA	NA	597.483871	NA	NA	NA
110035	2	27	3	3	58809.46009	1.44	1	1	1	15	55	13	12	3.42	67	2.5	5.1	343	53.7	2363	109.85	11.1	1765	39.42	9.2	699.72	2064	74.635	10.15
109727	2	42	3	3	17328.70157	NA	1	1	1	12	58	17	15	5.13	65	2	4.8	343	31	3114	61.28	17.7	2395	60.24	10	823.2	2754.5	60.76	13.85
117792	2	60	5	5	8540.791419	3.65	1	2	1	39	67	23	82	5.13	78	1.7	2.7	343	23.1	1562	34.17	12.6	1930	69.4	22.6	544.7647059	1746	51.785	17.6
112556	2	29	4	5	18232.31032	5	2	2	1	36	59	23	14	6.84	79	2.1	1.9	343	27.5	1772	77.18	8.6	NA	NA	NA	310.3333333	NA	NA	NA
112609	2	62	5	5	12433.54527	2.32	2	1	1	12	80	14	21	3.42	76	3.5	8.3	342	36.5	2123	51.99	34	1303	49.58	13	811.0285714	1713	50.785	23.5
120774	2	22	4	4	9361.603948	0	2	2	1	16	80	18	32	5.13	71	2.9	8.2	342	42.2	1704	33.86	7.6	583	33.45	7	967.0344828	1143.5	33.655	7.3
118349	2	48	4	4	10030.47617	0.4	2	1	1	14	60	17	35	3.42	70	4.4	6.6	342	41	1897	48.87	20.1	1470	45.7	4.5	513	1683.5	47.285	12.3
116417	2	27	1	2	19523.44099	0	2	2	1	20	60	19	20	13.68	78	3.6	5.8	342	32.8	1532	34.86	18	1538	20.37	15.7	551	1535	27.615	16.85
114046	1	40	3	5	37512.2094	3.42	1	2	1	30	76	20	17	6.84	77	2.9	5.8	342	25.2	2200	51.66	11.3	2840	84.61	29.5	684	2520	68.135	20.4
111951	2	19	5	NA	10217.11251	1.64	2	1	1	6	34	11	9	15.39	72	2	5.7	342	23	2303	72.21	5.5	NA	NA	NA	974.7	NA	NA	NA
115923	2	31	5	5	9347.844857	2.79	2	2	2	13	64	12	20	3.42	77	2.1	5.3	342	29.5	3670	149.32	19.7	2418	105.28	19	863.1428571	3044	127.3	19.35
112884	2	27	4	4	34165.10367	2.6	1	2	1	20	83	22	18	5.13	71	2.4	5	342	40.8	1472	60.69	4.8	1882	60.8	8.5	712.5	1677	60.745	6.65
116092	1	22	1	3	22695.18913	1.88	2	2	1	22	81	18	20	11.97	75	2.7	4.8	342	21.7	NA	NA	NA	NA	NA	NA	608	NA	NA	NA
113924	2	41	1	4	13184.02461	0.9	2	2	1	32	65	22	8	6.84	73	2.4	4.8	342	NA	736	29.37	5.3	1304	58.92	14.2	684	1020	44.145	9.75
124814	1	64	4	3	3866.882086	2	2	1	1	14	116	16	43	5.13	66	2	4.7	342	37.5	1537	34.21	10.7	2030	41.49	6.2	803.7	1783.5	37.85	8.45
115590	1	32	5	4	44531.68162	4.78	1	2	1	32	67	22	28	13.68	72	3.3	4.5	342	29	2814	116.44	11.8	2463	108.32	6.7	466.3636364	2638.5	112.38	9.25
123042	2	50	4	4	7137.841548	0.97	2	2	1	22	70	19	47	5.13	72	1.9	4.5	342	33.5	826	68.16	3.4	1616	54.9	13.8	810	1221	61.53	8.6
119044	1	43	4	4	10185.93769	5	1	1	1	30	75	26	59	5.13	69	3.4	3.9	342	32.2	2086	64.61	14.2	2140	83.01	16.7	392.2941176	2113	73.81	15.45
109485	2	47	2	5	31499.25864	4.18	2	2	1	14	81	16	31	3.42	73	1.5	3.9	342	NA	NA	NA	NA	NA	NA	NA	889.2	NA	NA	NA
121313	2	55	4	4	8412.796051	1.18	1	2	1	14	83	18	22	8.55	74	1.7	3.4	342	29.9	2136	54.31	38.5	NA	NA	NA	684	NA	NA	NA
118107	1	39	1	1	7423.259289	3.85	2	2	1	38	77	25	117	8.55	84	4.2	3.3	342	28.3	1920	102.8	43	1338	30.5	30.3	268.7142857	1629	66.65	36.65
120875	2	41	1	5	18768.40987	4.66	2	1	1	12	86	15	15	5.13	69	2.8	3.3	342	NA	1698	54.87	7	NA	NA	NA	403.0714286	NA	NA	NA
113856	2	63	3	3	20616.31257	2.19	2	2	1	14	109	13	15	5.13	65	2	9.8	341	49.1	2057	74.39	13.9	1667	62.32	10.6	1670.9	1862	68.355	12.25
123703	1	34	4	2	10190.00242	0.66	1	2	1	79	89	45	41	5.13	75	2.1	6.9	341	44.2	1309	44.49	7.5	2324	94.7	8.7	1120.428571	1816.5	69.595	8.1
113450	2	60	4	4	11049.62022	0.73	1	1	1	11	126	12	20	5.13	71	4.2	6.6	341	34.7	530	5.9	3.1	804	29.92	6.1	535.8571429	667	17.91	4.6
111377	1	51	2	4	25630.12875	5	1	2	2	21	117	19	33	8.55	75	2.4	6.3	341	53.4	3337	97.74	18	NA	NA	NA	895.125	NA	NA	NA
111046	2	50	4	3	27432.48071	0.95	2	1	1	12	66	11	22	1.71	71	3.5	5.3	341	43.3	NA	NA	NA	NA	NA	NA	516.3714286	NA	NA	NA
115955	2	53	1	5	18942.92014	5	2	2	1	32	116	29	97	10.26	79	4.6	5	341	40.6	1492	68.29	13.8	1341	69.61	16.8	370.6521739	1416.5	68.95	15.3
113682	1	58	1	2	16617.12626	0	2	1	1	12	111	17	18	5.13	72	4.4	4.6	341	26	1969	29.41	8.9	1300	48.57	5	356.5	1634.5	38.99	6.95
109666	2	70	4	3	10591.37066	0.83	2	2	NA	8	176	14	11	3.42	68	1.2	3.6	341	49.8	1831	76.85	10.6	NA	NA	NA	1023	NA	NA	NA
116163	2	37	3	3	92771.70947	2.15	2	1	1	12	72	13	16	5.13	73	2.8	8.1	340	48.9	1571	72.62	9	759	22.62	3	983.5714286	1165	47.62	6
122608	2	19	4	NA	5181.919892	1.05	1	2	1	9	98	14	16	6.84	76	2.4	7.1	340	49.9	332	17.5	1.6	768	24.99	2.8	1005.833333	550	21.245	2.2
109390	2	44	4	5	6931.067216	2.9	1	2	1	9	103	10	17	5.13	70	2.3	6.9	340	38.2	1839	58.9	17.4	1792	40.37	10.9	1020	1815.5	49.635	14.15
123877	1	28	1	4	25206.4642	5	1	2	1	26	59	25	25	6.84	75	3.4	6.3	340	30.2	4117	193.68	30.3	3464	143.13	19.8	630	3790.5	168.405	25.05
124048	2	48	4	2	4801.634953	0.21	1	1	1	14	74	15	25	5.13	74	3.9	6.1	340	31.2	3378	54.82	16.8	2587	81.77	13.8	531.7948718	2982.5	68.295	15.3
114105	2	69	4	2	16750.45298	NA	1	1	1	10	101	12	38	5.13	69	3.2	5.5	340	40.4	1165	56.41	12.1	1347	51.44	7.1	584.375	1256	53.925	9.6
121148	2	53	4	3	10528.60647	1.52	1	2	1	13	113	20	18	6.84	87	2.6	5.3	340	35.5	2321	101.77	24.6	3480	136.06	17.9	693.0769231	2900.5	118.915	21.25
122535	1	23	3	5	205028.0599	4.41	1	1	1	34	56	24	46	5.13	77	2.2	5.1	340	31.1	1068	39.38	6	1913	31.92	9	788.1818182	1490.5	35.65	7.5
117600	2	27	4	5	24124.08719	5	1	2	1	24	46	16	7	5.13	80	2.1	5.1	340	31.6	3293	115.18	24.8	1947	83.69	16	825.7142857	2620	99.435	20.4
123159	1	31	5	4	19744.70977	1.69	1	1	1	19	69	26	59	6.84	72	1.7	5.1	340	20.8	2846	125.48	12.8	7076	345.53	18.6	1020	4961	235.505	15.7
123386	2	25	4	5	30867.76394	5	2	2	1	11	91	12	26	3.42	68	4	4.6	340	34	2216	70.52	13.1	NA	NA	NA	391	NA	NA	NA
122143	2	18	1	NA	16431.16219	1.55	2	2	2	14	111	21	17	6.84	78	2.8	4.1	340	27.8	1710	136.82	18.1	1252	83.47	17.9	497.8571429	1481	110.145	18
124026	2	24	1	5	66728.31368	NA	1	2	1	16	85	12	28	8.55	73	2.4	4.1	340	26.8	2974	68.52	18.4	1889	47.73	18	580.8333333	2431.5	58.125	18.2
124626	2	18	1	NA	20733.6929	4.93	1	2	1	7	92	13	10	13.68	67	2	3.5	340	22	NA	NA	NA	NA	NA	NA	595	NA	NA	NA
123791	2	60	3	5	63277.99961	5	1	1	NA	14	60	17	16	6.84	70	2.1	3.3	340	24.7	1415	35.62	13.8	1264	33.28	20.2	534.2857143	1339.5	34.45	17
114984	2	31	5	5	16503.15996	2.72	1	2	1	10	61	15	8	5.13	65	1.6	3	340	30.2	1260	35.4	5	1436	68.03	4.9	637.5	1348	51.715	4.95
113815	1	71	1	1	4060.484539	1.04	2	1	1	16	105	17	24	3.42	67	3.2	2.3	340	25.2	1920	118.66	12.9	1013	81.07	7.2	244.375	1466.5	99.865	10.05
116387	2	56	4	5	16399.89679	NA	1	1	1	10	137	10	31	1.71	59	3.7	9.1	339	37	1541	50.65	9.5	3418	104.29	52.6	833.7567568	2479.5	77.47	31.05
117824	2	38	2	3	22234.95823	1.89	2	2	1	56	52	25	27	1.71	80	2.5	7.6	339	20.4	1760	84.48	8.4	2044	144.81	15	1030.56	1902	114.645	11.7
110492	2	39	4	3	9503.952579	0.74	2	2	1	13	66	16	29	11.97	81	2.6	5.8	339	30.7	1074	9.21	3.5	1494	25.74	4.9	756.2307692	1284	17.475	4.2
119908	2	19	1	NA	33278.06787	2.91	1	2	1	16	52	14	13	3.42	71	2.2	5.7	339	36.4	1627	32.23	7.7	NA	NA	NA	878.3181818	NA	NA	NA
121071	2	21	2	2	11856.74475	1.39	2	2	1	16	98	18	16	20.52	77	1.3	5.6	339	25.4	2442	75.59	25.4	2457	87.09	20.4	1460.307692	2449.5	81.34	22.9
122871	2	52	3	4	86422.79503	NA	1	1	1	18	89	18	16	3.42	73	2.2	5.5	339	29.3	NA	NA	NA	NA	NA	NA	847.5	NA	NA	NA
110161	2	52	4	4	20718.92178	0.59	2	2	1	9	84	16	8	5.13	70	2.2	5.5	339	35.2	1767	59.01	12.9	1561	35.16	1.6	847.5	1664	47.085	7.25
116892	2	37	3	2	18640.54173	2.39	1	1	1	37	72	34	10	1.71	64	3.3	5.3	339	41.6	3978	129.55	16.8	1754	34.2	6.5	544.4545455	2866	81.875	11.65
124433	1	41	4	3	10155.90248	0.51	2	1	1	12	74	10	33	5.13	71	3.3	4.8	339	32.5	2391	90.06	8.3	2769	132.89	9.7	493.0909091	2580	111.475	9
116602	1	21	5	3	27937.26202	1.38	2	2	NA	22	83	22	26	6.84	67	2.4	4.7	339	29.1	2005	99.44	13.8	1338	83.68	4.8	663.875	1671.5	91.56	9.3
117556	2	39	3	3	32174.01143	1.5	1	1	1	14	83	16	14	1.71	68	2.3	4.7	339	30.8	1294	26.96	7.3	2515	48.81	9.3	692.7391304	1904.5	37.885	8.3
111845	2	34	5	5	12518.60991	NA	1	2	2	20	57	19	33	5.13	76	1.6	4.3	339	16.5	1125	41.23	22.7	1940	49.51	32.1	911.0625	1532.5	45.37	27.4
117499	2	38	2	3	25542.23686	NA	1	2	NA	13	57	14	17	5.13	70	1.8	3.7	339	27.1	3503	169.52	35.7	2329	72.52	22.5	696.8333333	2916	121.02	29.1
115754	2	43	4	4	17488.04068	5	1	2	1	12	94	13	34	6.84	72	2.2	2.8	339	37	1536	65.46	8.2	882	25.48	14.6	431.4545455	1209	45.47	11.4
109816	2	55	3	4	71981.05794	2.59	1	2	1	16	70	22	10	8.55	66	1.9	2.8	339	19.7	4968	173.31	25.1	5003	167.37	33.9	499.5789474	4985.5	170.34	29.5
121364	2	27	4	3	25640.30427	0.99	2	2	1	15	69	15	16	5.13	77	2.4	2.6	339	37	1647	37.34	3.8	2624	70.3	8.7	367.25	2135.5	53.82	6.25
118435	2	61	4	3	15821.17411	NA	1	2	2	13	73	15	24	15.39	74	2.3	2.2	339	48	1992	57.94	8	2530	85.72	12.5	324.2608696	2261	71.83	10.25
111208	2	36	5	5	10480.69667	5	2	2	1	16	78	20	10	3.42	68	3.4	10.7	338	25.1	1879	56.93	17.1	1217	49.3	19.3	1063.705882	1548	53.115	18.2
119454	1	18	2	NA	18327.33189	2.3	1	2	2	43	209	24	67	5.13	78	3.6	6.4	338	51.7	2787	100.42	12.5	1569	46.63	12.7	600.8888889	2178	73.525	12.6
109895	1	21	1	4	11425.94855	NA	1	2	1	25	79	15	33	5.13	71	3.8	5.8	338	43.7	4737	98.56	16.3	NA	NA	NA	515.8947368	NA	NA	NA
113559	1	63	1	4	10553.79096	4.31	1	1	1	25	67	23	19	17.1	70	2.7	5.7	338	31.2	2040	79.73	14.3	NA	NA	NA	713.5555556	NA	NA	NA
124181	1	21	5	4	5492.828128	1.08	1	1	1	36	84	34	23	1.71	67	2.3	5.4	338	33.2	3326	96.77	12.3	2999	45.34	12.8	793.5652174	3162.5	71.055	12.55
123214	2	39	5	5	13821.38557	4.78	1	2	1	14	63	15	13	5.13	70	2.3	5.2	338	21.1	772	58.11	3.9	656	47.52	11.6	764.173913	714	52.815	7.75
114633	2	35	2	5	32876.5558	3.66	2	2	1	17	76	17	9	3.42	71	1.9	5.2	338	26.9	2578	76.77	23.4	2604	73.96	38.2	925.0526316	2591	75.365	30.8
114765	1	50	2	4	34319.00926	5	2	2	1	26	98	17	36	3.42	71	2.5	5	338	30.2	2199	132.12	27	1312	42.87	9.4	676	1755.5	87.495	18.2
123900	1	73	3	5	11030.6731	NA	1	1	1	21	73	19	25	6.84	69	1.8	5	338	34.1	786	38.7	5	464	37.69	3.6	938.8888889	625	38.195	4.3
109978	2	30	5	4	20882.725	3.18	1	2	1	12	71	18	15	6.84	78	3.1	4.3	338	21.7	1023	34.63	7.8	1743	49.61	7.8	468.8387097	1383	42.12	7.8
119462	2	35	5	2	6910.099444	4.43	2	2	1	83	51	42	37	5.13	76	2.1	4.3	338	33.2	1428	27.75	19.5	NA	NA	NA	692.0952381	NA	NA	NA
120889	2	39	2	2	12026.45437	0.7	2	2	1	6	59	11	10	11.97	76	2.7	4	338	28.2	842	49.72	7.5	1387	54.11	26.4	500.7407407	1114.5	51.915	16.95
112191	1	41	2	2	34024.68229	NA	1	2	1	34	92	22	61	11.97	71	2.4	3.5	338	27	1950	73.33	13.3	NA	NA	NA	492.9166667	NA	NA	NA
111370	2	34	5	4	5728.430688	1.73	1	2	1	10	78	17	13	3.42	72	2	3.2	338	37.4	1365	39.82	5.2	1526	51.47	10	540.8	1445.5	45.645	7.6
110552	2	34	1	2	21869.85349	1.91	2	1	1	11	91	15	11	3.42	70	2.4	3	338	33.5	2513	94.33	28.3	1370	45.67	19.1	422.5	1941.5	70	23.7
113510	2	68	4	3	23475.64771	5	2	2	1	18	64	19	22	3.42	68	2.1	2.8	338	31.5	1293	82.97	16.8	755	17.45	9.7	450.6666667	1024	50.21	13.25
120625	1	47	3	4	19236.24108	1.65	1	1	1	24	87	25	34	1.71	68	4.1	8.3	337	28.2	2939	63.37	21.2	2246	65.84	7.6	682.2195122	2592.5	64.605	14.4
109697	2	35	1	4	11362.92469	1.7	2	2	1	18	89	15	26	11.97	76	2.3	7	337	26.9	1587	82.79	11	2501	89.85	14.3	1025.652174	2044	86.32	12.65
123654	2	53	3	3	13989.79822	1.55	1	2	1	19	79	13	20	8.55	65	3.1	6.6	337	49.7	2431	98.54	8.3	2396	116.44	18.7	717.483871	2413.5	107.49	13.5
124063	1	49	4	3	12882.3137	1.78	2	1	1	14	105	16	18	5.13	79	2.7	5.9	337	26.6	2421	101.41	8.5	2647	112.41	23	736.4074074	2534	106.91	15.75
123082	2	54	3	3	129415.2881	5	1	1	1	25	65	23	58	5.13	64	3	5.6	337	41.8	1131	48.93	8	459	12.98	4.8	629.0666667	795	30.955	6.4
123914	2	69	4	5	9505.920276	3.63	2	2	1	17	79	24	20	5.13	72	1.7	5.4	337	31.9	1908	80.96	15.8	1733	63.45	16.8	1070.470588	1820.5	72.205	16.3
113549	2	71	3	2	81795.58245	3.65	1	1	1	9	115	14	17	3.42	69	2.4	5.3	337	21	1835	108.88	13.1	1282	62.66	12.4	744.2083333	1558.5	85.77	12.75
115579	2	56	4	5	8518.964558	4.62	2	2	1	21	98	15	59	8.55	72	3.8	4.8	337	42.1	1602	47.04	7.6	1853	75.86	14.7	425.6842105	1727.5	61.45	11.15
114380	1	47	3	4	15898.11064	1.23	1	1	1	10	99	13	13	10.26	74	1.9	4.7	337	28.3	1852	52.92	14.5	2904	87.73	19.7	833.6315789	2378	70.325	17.1
123216	1	47	5	5	9278.010963	4.47	2	2	2	25	73	13	41	6.84	73	2.9	4.6	337	30	1018	28.82	16.5	1332	59.09	12.1	534.5517241	1175	43.955	14.3
121105	1	54	5	3	9903.425512	0.87	1	1	1	11	86	16	76	3.42	70	2.8	4.5	337	31.1	1802	34.3	13.8	928	31.01	5.8	541.6071429	1365	32.655	9.8
119679	2	35	5	5	23951.65831	NA	2	2	NA	17	56	15	13	11.97	65	2.6	4.4	337	28.4	NA	NA	NA	NA	NA	NA	570.3076923	NA	NA	NA
120124	1	57	3	3	22598.61127	1.4	1	1	1	19	81	25	17	10.26	67	3.1	4.3	337	21.4	3550	84.95	15.8	3147	98.56	15.7	467.4516129	3348.5	91.755	15.75
110265	1	42	1	5	16008.38625	3.65	2	1	1	37	101	21	122	5.13	82	2	4	337	25.9	3157	87.55	16.1	2106	68.6	17.5	674	2631.5	78.075	16.8
124414	1	60	4	2	5882.912214	0.74	2	1	1	8	79	14	40	8.55	74	1.2	3.5	337	33.2	1478	43.59	3.4	1138	87.66	4.8	982.9166667	1308	65.625	4.1
123726	2	41	4	4	12237.25405	3.28	2	1	1	7	50	11	19	5.13	69	2.6	3.4	337	28.6	NA	NA	NA	NA	NA	NA	440.6923077	NA	NA	NA
121780	1	65	4	4	3375.162407	NA	1	1	1	33	97	21	47	6.84	71	3.1	3	337	29.4	2875	67.8	7.1	1915	63.15	7.3	326.1290323	2395	65.475	7.2
114069	2	27	4	4	14966.16623	3.25	1	2	1	15	51	19	22	3.42	70	2.4	1.8	337	40.4	1487	58.36	4.2	2533	35.89	7.3	252.75	2010	47.125	5.75
116836	2	48	4	4	6720.071926	2.4	1	2	1	8	58	10	13	5.13	72	2.3	1.5	337	45.1	2682	74.34	16	2043	59.02	10.3	219.7826087	2362.5	66.68	13.15
111014	2	54	5	3	6491.764835	1.26	2	2	1	15	113	13	72	8.55	64	5.4	10.9	336	52.9	1537	53.81	14.7	2475	94.56	23.2	678.2222222	2006	74.185	18.95
124370	1	54	3	5	116515.3573	NA	2	2	1	19	63	14	19	8.55	69	2.2	9.7	336	26.2	3434	75.27	19.8	1623	49.14	17.1	1481.454545	2528.5	62.205	18.45
116407	2	49	4	1	20794.31789	NA	2	2	2	12	100	18	23	3.42	77	1.7	9.7	336	39	1365	46.75	14.1	2115	74.6	12.6	1917.176471	1740	60.675	13.35
116099	2	41	1	3	33725.08583	0.68	1	2	1	50	93	32	51	3.42	73	3.1	8.3	336	36.5	2316	84.48	26.5	NA	NA	NA	899.6129032	NA	NA	NA
110723	1	73	5	5	8714.553536	3.95	2	1	1	20	98	23	31	8.55	76	1.9	8.2	336	24.5	3648	79.75	7.1	1513	63.55	10.1	1450.105263	2580.5	71.65	8.6
111092	2	66	3	5	96188.50263	5	2	1	1	17	100	14	25	5.13	74	3.4	7.6	336	39.3	962	52.45	8.1	2012	153.56	14.6	751.0588235	1487	103.005	11.35
114462	2	74	3	4	18686.4994	0.79	2	2	1	12	77	14	19	6.84	67	17.4	5.4	336	45.7	2770	102.96	21.4	1251	41.79	8.3	104.2758621	2010.5	72.375	14.85
119160	2	71	3	3	58162.1062	1.58	1	1	1	13	77	17	29	3.42	76	2.7	5.2	336	32	1205	50.13	8.9	1807	70.23	16.8	647.1111111	1506	60.18	12.85
116420	1	25	3	3	75002.11935	3.54	1	1	1	40	60	22	57	6.84	74	2.1	5.2	336	38.7	1553	70.29	27.9	2076	103.83	32	832	1814.5	87.06	29.95
116073	1	53	5	5	31941.9345	5	2	1	1	17	108	16	63	3.42	71	3.4	4.8	336	33.2	1341	81.23	6.3	2797	115.04	14.1	474.3529412	2069	98.135	10.2
119622	2	47	2	4	30632.31808	5	2	2	1	21	79	17	18	5.13	68	1.9	4.3	336	45.6	5756	212.83	55.1	2577	147.19	28.8	760.4210526	4166.5	180.01	41.95
124544	2	79	3	2	20419.76074	NA	2	1	1	9	71	13	18	1.71	69	1.9	4.3	336	29.3	883	35.8	10.7	1635	69.14	14.3	760.4210526	1259	52.47	12.5
110224	2	34	1	3	28637.71526	0.77	2	1	1	13	111	13	20	8.55	70	3	4.2	336	36.2	2291	108.15	14.8	1677	63.18	9.1	470.4	1984	85.665	11.95
124377	2	49	5	5	14411.63317	1.94	2	2	2	37	137	26	129	8.55	78	2.7	4.2	336	37.3	NA	NA	NA	NA	NA	NA	522.6666667	NA	NA	NA
115882	2	66	3	3	56608.16087	3.29	2	2	1	13	73	17	20	6.84	67	2.6	3.7	336	26.2	1077	43.11	4.4	1128	37.24	7.9	478.1538462	1102.5	40.175	6.15
109802	1	25	3	3	20559.78279	0.81	2	2	1	14	85	17	11	5.13	72	3.1	2.7	336	30.6	3343	72.6	15.4	4430	174.62	29.4	292.6451613	3886.5	123.61	22.4
124737	1	66	4	3	3053.35764	0.2	1	1	1	10	150	15	19	6.84	70	2.3	2.6	336	21.1	2532	95	15.8	3134	106	19	379.826087	2833	100.5	17.4
111244	2	22	3	5	104830.9354	5	2	2	1	19	97	23	14	5.13	78	2.7	10.1	335	32.5	2353	91.14	14.4	2008	92.72	15.7	1253.148148	2180.5	91.93	15.05
114790	2	31	3	4	37440.09072	NA	2	2	1	14	87	16	23	5.13	70	4	7.5	335	55.9	1503	57.34	9.4	2135	52.44	8.8	628.125	1819	54.89	9.1
122451	2	22	5	5	13252.83753	0.48	1	2	1	14	67	22	21	3.42	76	2.4	7.4	335	19.2	2671	67.11	24.8	1162	48.04	6.9	1032.916667	1916.5	57.575	15.85
112235	2	40	4	4	10631.63198	1.69	1	2	1	10	91	9	27	5.13	78	3.1	7.1	335	47.1	2386	114.27	23.1	1716	60.6	13	767.2580645	2051	87.435	18.05
110824	2	37	4	2	8512.959658	0	2	1	1	19	48	17	9	5.13	66	1.4	7	335	32.7	2183	39.51	14.5	245	8.05	3.2	1675	1214	23.78	8.85
109863	2	64	5	4	6533.046006	1.64	2	1	1	16	106	20	22	5.13	78	3.1	6.9	335	25.4	1951	48.24	8.3	1479	56.11	11.2	745.6451613	1715	52.175	9.75
116847	1	27	1	2	25104.55781	1.73	1	1	1	58	101	34	65	3.42	70	3.1	6.1	335	33.1	2758	19.86	10.4	2464	61.96	11.2	659.1935484	2611	40.91	10.8
120379	2	62	3	4	84876.54813	5	2	1	1	14	91	18	12	5.13	72	1.7	5.2	335	28.9	949	31.11	6.4	1216	42.81	18	1024.705882	1082.5	36.96	12.2
120930	2	62	4	5	10551.75628	5	2	2	2	14	137	14	26	10.26	74	1.2	5	335	38.2	1605	47.98	13.8	1858	66.74	15.5	1395.833333	1731.5	57.36	14.65
115801	2	45	1	2	14396.16668	0.48	1	2	2	13	91	17	19	5.13	68	2	4.9	335	33.2	2587	103.66	19.6	974	48.74	12.6	820.75	1780.5	76.2	16.1
112673	1	24	1	1	14989.7122	NA	1	2	1	28	71	20	18	5.13	76	2.9	4.8	335	41.2	2803	112.39	18.4	NA	NA	NA	554.4827586	NA	NA	NA
115485	2	54	4	4	9181.998731	1.17	2	1	1	21	124	20	78	8.55	68	0.4	4.8	335	26.3	3410	120.82	19.7	3864	49.72	37.1	4020	3637	85.27	28.4
110665	2	58	2	2	11727.95441	1.89	1	2	1	19	77	19	24	6.84	72	2.2	3.8	335	35.8	1511	58.9	8.6	1140	56.79	10.2	578.6363636	1325.5	57.845	9.4
113123	2	33	3	5	64066.78347	2.61	1	2	1	12	77	17	6	6.84	73	2.7	3.1	335	24	3264	80.93	18.6	1940	60.86	7.9	384.6296296	2602	70.895	13.25
124656	2	71	2	1	4076.321404	0.09	1	2	1	10	100	15	35	1.71	76	3	3	335	24.8	2095	115.49	25.4	NA	NA	NA	335	NA	NA	NA
114880	2	38	5	5	19500.63379	5	2	2	NA	22	82	19	11	3.42	75	3	2.5	335	22.5	1946	96.35	10.2	1094	35.81	5.8	279.1666667	1520	66.08	8
117146	2	34	4	3	31713.98461	1.65	2	2	1	22	106	22	37	11.97	71	3.6	1.9	335	54.6	2584	94.44	14.8	1328	80.07	10.5	176.8055556	1956	87.255	12.65
119043	2	49	5	4	10066.35168	0.48	1	1	1	17	61	18	37	3.42	72	2	1.9	335	37.7	3082	119.29	21.8	1873	88.89	14.1	318.25	2477.5	104.09	17.95
114806	2	32	5	3	42087.15932	NA	1	1	NA	11	76	14	13	8.55	73	0.8	8.3	334	19.4	NA	NA	NA	NA	NA	NA	3465.25	NA	NA	NA
116335	1	61	3	1	30807.81865	1.77	1	1	1	9	77	11	20	6.84	77	0.8	6.8	334	36.9	1143	52.2	6.5	NA	NA	NA	2839	NA	NA	NA
117464	2	56	3	3	147380.0409	3.4	2	1	1	16	62	19	17	5.13	67	2.4	6.5	334	17.9	2440	94.49	14.3	NA	NA	NA	904.5833333	NA	NA	NA
121824	2	50	2	5	35443.13022	3.65	2	2	1	12	70	17	20	5.13	71	2.3	5.3	334	22.7	1216	39.45	24.3	1599	66.64	22.8	769.6521739	1407.5	53.045	23.55
118227	2	29	4	4	16819.91613	0.09	1	1	1	9	64	18	20	8.55	76	2.3	5.1	334	25.5	2364	78.17	11.8	2739	81.7	10.5	740.6086957	2551.5	79.935	11.15
112983	2	28	3	5	72304.48707	2.11	1	2	1	15	96	15	23	6.84	74	3.5	4.9	334	34.5	1857	49.13	20.2	1429	90.86	13.6	467.6	1643	69.995	16.9
117677	2	38	4	5	16855.32576	5	1	2	1	9	73	16	28	10.26	74	1.6	3	334	36.1	698	20.59	1.7	1324	23.97	5.8	626.25	1011	22.28	3.75
120899	2	60	5	5	14895.43421	2.72	2	1	1	30	95	23	147	6.84	73	3	2.7	334	28.6	1865	76.25	7	1997	66.64	10.9	300.6	1931	71.445	8.95
121550	1	32	5	4	121517.7981	5	1	1	1	14	77	16	31	3.42	70	2	2.6	334	23.2	2907	57.14	12.2	920	25.05	3.6	434.2	1913.5	41.095	7.9
123698	1	64	2	4	17166.77136	2.99	1	1	1	18	66	19	24	3.42	74	1.5	2	334	26.5	2559	79.05	18.4	1523	63.74	19.8	445.3333333	2041	71.395	19.1
116730	1	64	3	3	13651.69748	1.49	1	1	1	37	72	30	111	6.84	73	2.6	8.9	333	28.5	1999	62.86	9.3	2742	82.29	25.9	1139.884615	2370.5	72.575	17.6
110315	2	18	4	NA	8022.091739	1.07	2	2	1	7	102	11	5	5.13	60	1.1	7.5	333	NA	4738	157.18	28.8	1137	48.16	12.2	2270.454545	2937.5	102.67	20.5
122258	1	22	1	4	29699.30447	1.99	2	2	1	44	90	109	26	6.84	71	3.2	6.1	333	43.1	1335	120.8	5.2	NA	NA	NA	634.78125	NA	NA	NA
123429	2	80	3	5	12419.75436	4.32	1	1	1	27	120	33	45	6.84	66	0.9	5.7	333	29.9	1539	57.88	27.1	1604	75.63	26.7	2109	1571.5	66.755	26.9
114926	2	61	3	4	37860.55315	1.48	1	2	1	33	77	28	54	13.68	75	3.1	5.3	333	33.7	586	38.96	2.1	NA	NA	NA	569.3225806	NA	NA	NA
116635	2	47	2	1	9608.381381	0.45	1	2	1	4	59	13	11	6.84	74	1.5	4.6	333	26.8	1159	36.87	16.1	437	16.43	6.1	1021.2	798	26.65	11.1
119680	1	41	4	4	14790.37873	4.74	2	2	1	27	90	16	34	6.84	82	2.8	4.5	333	34.1	2927	135.59	15.5	2104	91.5	13.1	535.1785714	2515.5	113.545	14.3
114124	2	36	3	4	51737.43437	5	1	2	1	16	84	17	18	6.84	74	2.5	3.7	333	31.8	2741	72.61	25.3	1900	85.23	13.7	492.84	2320.5	78.92	19.5
120209	1	23	3	3	22430.95911	3.09	2	2	1	35	72	22	44	6.84	72	2.6	3.6	333	38.8	2865	81.56	19.3	3646	105.97	25	461.0769231	3255.5	93.765	22.15
115988	2	57	3	5	110764.143	5	2	2	1	32	51	24	56	8.55	65	2.3	3.2	333	28.7	2734	100.53	19.7	2898	82.74	19.6	463.3043478	2816	91.635	19.65
110279	2	70	5	4	11286.11634	1.03	2	2	1	36	90	31	19	8.55	73	3.7	3	333	36.8	1559	71.38	32	1334	42.56	16.1	270	1446.5	56.97	24.05
112184	1	60	3	3	50427.50258	3.36	1	2	1	35	57	25	43	10.26	68	2.7	6.4	332	28.6	3275	81.03	20.1	NA	NA	NA	786.962963	NA	NA	NA
123068	2	35	3	5	72801.47403	5	2	2	NA	11	51	14	7	6.84	74	2.3	6.2	332	27.9	2128	95.57	29	2049	53.78	22.6	894.9565217	2088.5	74.675	25.8
110474	2	56	4	4	9480.973405	2.37	2	2	1	21	124	18	29	5.13	67	1.6	5.4	332	33.8	1987	54.5	7.2	1780	59.31	4.8	1120.5	1883.5	56.905	6
116575	2	18	5	NA	61525.03697	5	2	2	1	13	46	16	11	11.97	71	2.2	4.9	332	25.1	941	23.89	6.6	2331	70.55	22.4	739.4545455	1636	47.22	14.5
123833	2	34	3	4	62100.05331	3.56	2	2	1	11	51	12	12	3.42	70	1.6	4.7	332	25.1	1540	51.08	11.6	1307	82.14	8.2	975.25	1423.5	66.61	9.9
119443	2	18	5	NA	8860.377083	4.6	1	2	2	19	120	19	27	3.42	74	3.6	4.4	332	33.9	1981	101.8	15.8	NA	NA	NA	405.7777778	NA	NA	NA
122724	2	49	4	4	9685.753979	4.07	1	2	1	19	74	14	22	8.55	79	3	4.2	332	30.9	1831	71.89	12.8	1925	37.98	8.6	464.8	1878	54.935	10.7
112579	2	24	2	4	15843.38861	1.44	1	2	1	16	97	16	10	3.42	72	2.3	4.1	332	30.8	3528	87.83	15.5	1055	51.37	8.2	591.826087	2291.5	69.6	11.85
118687	2	53	3	5	10699.48408	4.78	1	2	1	24	75	21	17	5.13	74	2.3	3.3	332	26.3	1221	32.04	7.2	986	26.45	6.5	476.3478261	1103.5	29.245	6.85
124638	1	49	3	5	91652.12197	4.73	1	2	1	12	36	10	45	17.1	47	2.1	3	332	27.4	2512	101.44	14.1	3080	188.36	37.7	474.2857143	2796	144.9	25.9
110406	2	31	4	4	8515.308619	2.2	1	2	1	10	89	13	19	5.13	71	2.9	2.9	332	51.9	1673	74.65	12.6	1644	63.98	15.6	332	1658.5	69.315	14.1
119286	1	19	3	NA	13301.44681	0.59	2	2	1	41	94	22	38	10.26	72	2.6	11.9	331	28.1	2567	88.78	8.9	1817	66.28	4.5	1514.961538	2192	77.53	6.7
121255	2	33	4	3	22062.48097	1.04	2	1	1	19	66	15	36	5.13	66	2.8	6.4	331	39.5	3232	86.16	12	2666	108.48	9.5	756.5714286	2949	97.32	10.75
119605	2	80	5	4	15754.4218	0.89	2	2	2	13	56	20	11	6.84	73	3.1	5.8	331	21.7	NA	NA	NA	NA	NA	NA	619.2903226	NA	NA	NA
116159	2	41	3	5	15696.94612	2.55	2	1	1	13	86	14	16	5.13	68	2.5	5.3	331	56.9	2061	75.89	10.2	2898	87.63	16.5	701.72	2479.5	81.76	13.35
116691	2	53	2	1	16151.88554	0.66	2	2	NA	23	94	24	54	3.42	72	2.5	4.6	331	28.8	NA	NA	NA	NA	NA	NA	609.04	NA	NA	NA
114090	2	56	3	4	53520.09602	5	2	2	1	32	108	28	19	5.13	73	3.3	3.9	331	28.9	1589	67.91	14.2	1619	89.93	16.5	391.1818182	1604	78.92	15.35
117847	1	46	5	4	12450.23173	1.39	1	2	1	16	74	25	15	8.55	75	1.8	3.7	331	31.6	3209	71.07	12.4	NA	NA	NA	680.3888889	NA	NA	NA
122687	2	19	3	NA	7777.216817	1.8	1	2	2	22	62	22	7	5.13	78	2.6	3.5	331	28.6	2947	98.61	15.7	NA	NA	NA	445.5769231	NA	NA	NA
110656	1	80	3	3	6958.99438	1.94	2	1	NA	14	72	14	14	5.13	73	2.2	3.3	331	NA	1538	51.2	13.1	NA	NA	NA	496.5	NA	NA	NA
117463	1	26	4	4	17392.71342	2.78	1	2	1	17	82	16	30	6.84	82	2.3	3.2	331	37.9	1278	61.05	5.8	1857	48.5	15.8	460.5217391	1567.5	54.775	10.8
112967	2	53	4	4	3391.973469	1.01	1	2	1	17	103	21	27	3.42	67	1.7	3.1	331	50.9	562	21.92	5.1	931	35.92	4.2	603.5882353	746.5	28.92	4.65
115338	2	49	3	4	41703.71001	5	2	1	1	12	76	21	13	8.55	74	1.4	2.2	331	26.4	1117	52.89	18.4	1407	94.51	17.2	520.1428571	1262	73.7	17.8
124168	2	21	4	4	19318.02161	1.2	1	2	1	12	60	18	13	3.42	74	2.4	2	331	24.5	2210	85.78	22.5	1005	29.86	8.4	275.8333333	1607.5	57.82	15.45
113032	1	19	1	NA	8405.526885	0.99	1	2	1	28	92	18	26	5.13	78	3.2	7.9	330	45.3	1286	41.67	5.4	2437	69.84	15.4	814.6875	1861.5	55.755	10.4
120203	2	41	4	4	8018.871437	0.19	2	1	1	9	83	11	22	8.55	72	3.2	7.7	330	30.8	3010	86.61	17.5	2500	72.11	12	794.0625	2755	79.36	14.75
123445	1	55	5	5	12165.10197	1.17	1	1	1	18	68	19	27	5.13	70	2.9	6.6	330	42.8	2382	57.73	9.1	1408	39.29	8.2	751.0344828	1895	48.51	8.65
111345	2	64	4	3	7644.102958	0.06	1	1	1	8	84	11	27	5.13	68	2.5	4.9	330	NA	1555	80.98	14.6	3092	96.65	14.1	646.8	2323.5	88.815	14.35
118156	2	48	3	4	53805.47245	2.44	1	1	NA	20	82	17	13	3.42	69	1.2	3.9	330	34.6	547	3.29	1.4	420	30.22	6	1072.5	483.5	16.755	3.7
123517	1	37	5	2	10085.8653	NA	1	1	1	65	88	38	67	3.42	67	2.3	3.7	330	32.5	2715	72.43	7.9	2553	152.56	6.9	530.8695652	2634	112.495	7.4
120020	2	18	3	NA	18742.7776	3.71	1	2	2	9	57	12	10	8.55	71	1.9	3.5	330	26.1	2090	70.62	9	1789	46.81	9.7	607.8947368	1939.5	58.715	9.35
118184	1	38	4	3	12365.60893	0.6	1	2	1	30	82	38	103	11.97	78	1.2	3.3	330	21.1	2081	99.77	13.9	NA	NA	NA	907.5	NA	NA	NA
119358	1	51	5	5	3952.114848	1.03	2	2	2	36	73	22	58	8.55	71	2.2	2.8	330	27.5	NA	NA	NA	NA	NA	NA	420	NA	NA	NA
119040	2	73	3	4	56817.53228	2.37	1	1	1	22	47	20	18	6.84	70	2.3	2.2	330	26	1729	104.02	14.1	2665	117.36	19.8	315.6521739	2197	110.69	16.95
112156	2	43	5	5	12884.54857	NA	2	2	1	16	73	18	24	3.42	74	2.4	1.9	330	25	NA	NA	NA	NA	NA	NA	261.25	NA	NA	NA
121985	2	19	2	NA	20559.025	0.41	2	2	1	37	84	22	24	3.42	71	3	8.3	329	43.7	742	56.24	9.7	520	27.71	11.8	910.2333333	631	41.975	10.75
113553	2	50	3	4	87264.68847	5	1	2	1	22	75	18	75	3.42	66	3.2	7.9	329	33.6	1370	37.48	8.3	1342	63.03	8.4	812.21875	1356	50.255	8.35
120153	2	23	2	2	10515.22366	NA	2	2	NA	18	90	15	14	6.84	77	2.3	6.1	329	29.6	NA	NA	NA	NA	NA	NA	872.5652174	NA	NA	NA
124568	2	58	4	3	24283.03613	0.49	2	2	1	20	88	29	46	5.13	72	2.6	5.3	329	46.1	1954	117.14	20.7	2796	118.17	21.3	670.6538462	2375	117.655	21
117991	1	47	2	1	30632.37347	0.29	1	1	1	16	72	16	78	3.42	72	2.8	4.9	329	27.5	1907	66.23	14.1	NA	NA	NA	575.75	NA	NA	NA
111003	2	23	3	5	117800.3642	3.34	1	2	1	14	52	15	10	6.84	79	2.6	4.9	329	18.4	1873	113.04	11.6	1730	57.26	12.7	620.0384615	1801.5	85.15	12.15
122601	2	80	3	4	33338.68362	4	9	1	1	10	134	14	11	3.42	67	1.7	4.5	329	29.9	1605	67.7	11.3	NA	NA	NA	870.8823529	NA	NA	NA
113328	2	18	4	NA	2662.401999	0.66	2	2	1	12	65	17	13	5.13	72	1.6	4.3	329	36.5	1253	33.1	9	NA	NA	NA	884.1875	NA	NA	NA
115105	2	22	4	3	34070.37052	2.17	1	2	1	21	181	21	13	5.13	69	3.3	4.1	329	31.6	6130	185.54	31.9	1454	58.89	5.8	408.7575758	3792	122.215	18.85
118738	2	42	1	1	17632.27116	1.11	1	2	2	10	74	13	15	3.42	69	1	4.1	329	43.2	400	18.02	7.6	875	63.57	18.2	1348.9	637.5	40.795	12.9
119158	2	44	5	4	9521.848855	3.04	1	2	2	21	87	20	34	5.13	70	3.1	3.8	329	33.6	1705	60.51	13.4	1908	69.89	15	403.2903226	1806.5	65.2	14.2
117260	1	62	3	3	13407.92838	0.61	2	1	1	5	100	7	11	6.84	74	0.6	3.4	329	30.4	1507	37.56	5.8	1881	87.27	10.8	1864.333333	1694	62.415	8.3
113620	2	48	5	5	20208.45289	3.85	2	2	1	8	25	13	14	5.13	69	1.6	3.3	329	20.7	NA	NA	NA	NA	NA	NA	678.5625	NA	NA	NA
112831	2	18	5	NA	7452.272561	0.87	2	2	2	10	73	14	16	5.13	73	1.6	2.7	329	40.8	NA	NA	NA	NA	NA	NA	555.1875	NA	NA	NA
118183	1	51	4	4	6729.629837	NA	1	1	1	19	120	20	35	3.42	69	4.4	2.5	329	30.1	3213	81.21	17.6	3343	116.94	17	186.9318182	3278	99.075	17.3
116595	2	26	1	2	24077.49612	0	2	2	1	47	124	33	40	8.55	69	2.3	2.4	329	18.7	1359	39.16	9.3	1723	112.82	14.2	343.3043478	1541	75.99	11.75
123210	1	35	4	3	19737.07575	5	1	2	1	51	84	29	44	3.42	77	1.3	1.1	329	29.7	1331	50.43	5.6	1343	101.09	9.6	278.3846154	1337	75.76	7.6
110638	1	60	1	1	14038.3978	1.18	2	1	1	22	136	18	18	8.55	75	4.1	8.2	328	56.3	1838	103.72	22.6	1540	58.9	8.9	656	1689	81.31	15.75
113131	2	66	1	1	6813.767397	NA	1	2	2	13	97	18	13	5.13	68	2.6	7.2	328	36.5	1599	61.17	24.6	1480	56.71	28.4	908.3076923	1539.5	58.94	26.5
123267	1	46	4	3	9005.98859	3.88	1	1	1	16	86	16	24	3.42	71	4.7	5	328	42.2	2250	64.49	14.5	2054	86.3	16.7	348.9361702	2152	75.395	15.6
119489	2	59	3	4	12365.32201	0.84	2	2	1	12	89	14	16	5.13	58	2.6	4.7	328	28	1520	73.87	17.7	1080	10.61	2.4	592.9230769	1300	42.24	10.05
110409	2	52	3	4	54234.7902	0.75	2	1	1	13	63	19	25	8.55	70	2	4.6	328	27.7	1367	72.7	5.7	998	39.6	6.9	754.4	1182.5	56.15	6.3
113385	1	62	1	2	4418.962489	0.25	2	1	1	15	103	23	31	15.39	75	2.5	4.4	328	26.4	7375	223.91	47.5	1695	54.15	13.2	577.28	4535	139.03	30.35
123338	2	37	3	2	30877.58825	2.6	1	1	1	21	83	16	16	3.42	71	2.3	4.3	328	35.2	2942	47.72	20.5	1776	51.16	16.6	613.2173913	2359	49.44	18.55
120631	2	48	3	4	62793.72231	5	1	2	1	17	49	19	9	5.13	69	1.4	4	328	25.3	1380	23.22	15.2	1826	57.78	12.8	937.1428571	1603	40.5	14
124138	1	36	5	5	27050.93077	3.46	2	1	1	36	79	30	23	8.55	73	2.6	3.7	328	29.5	2913	88.07	26.1	2940	85.63	33.5	466.7692308	2926.5	86.85	29.8
122052	2	63	3	4	57201.77121	3.81	2	1	1	23	78	22	14	6.84	72	2.1	3.5	328	30.2	1420	57.42	11.4	1062	28.77	17.1	546.6666667	1241	43.095	14.25
121146	1	26	5	5	11362.61585	NA	2	2	1	14	77	20	19	10.26	83	1.9	3.4	328	23.1	2033	111.73	15.9	2338	143.58	29.1	586.9473684	2185.5	127.655	22.5
122264	2	41	3	5	112377.5451	3.61	2	1	1	10	56	12	12	3.42	69	2.1	3.3	328	29.4	1668	60.88	14.8	NA	NA	NA	515.4285714	NA	NA	NA
118291	2	19	3	NA	30695.26255	1.61	1	2	2	21	82	16	20	11.97	70	2.2	3.2	328	38.2	1748	30.73	5.4	1624	29.48	6.8	477.0909091	1686	30.105	6.1
118505	2	65	5	3	10438.86751	1.54	2	2	1	16	61	15	28	6.84	79	2.1	2.9	328	28.6	2159	86.89	16.7	NA	NA	NA	452.952381	NA	NA	NA
124212	1	39	3	5	91591.50973	5	2	1	1	25	93	25	33	5.13	74	2.6	2.6	328	25.4	NA	NA	NA	NA	NA	NA	328	NA	NA	NA
110604	1	19	3	NA	31453.23607	2.01	1	1	1	15	76	19	17	11.97	69	1.8	2.4	328	21.9	2594	97.06	6.5	NA	NA	NA	437.3333333	NA	NA	NA
113763	2	25	5	4	9538.054947	3.85	2	2	1	17	84	17	13	1.71	71	3.1	8.3	327	38.7	2416	84.97	12.9	3254	118.09	29	875.516129	2835	101.53	20.95
110374	2	45	4	4	6619.354887	0.43	1	1	1	16	100	20	14	1.71	74	3.4	8.1	327	49.7	1790	33.28	7	1860	66.9	12.7	779.0294118	1825	50.09	9.85
121580	2	64	3	4	7308.363153	1.73	1	2	1	14	76	14	17	6.84	73	2.6	7.8	327	31.4	1362	70.14	9.7	1711	82.38	16.5	981	1536.5	76.26	13.1
112902	2	35	3	4	100499.8515	3.92	1	1	1	13	85	16	17	6.84	70	2.9	5.6	327	35.9	1184	39.08	3.8	1715	76.32	20.1	631.4482759	1449.5	57.7	11.95
124041	2	37	5	5	23951.65831	NA	2	2	2	10	49	14	10	3.42	69	2.5	4.6	327	24.6	2705	94.82	40.6	2191	227.54	20.1	601.68	2448	161.18	30.35
109562	2	80	3	3	52057.28065	2.88	2	1	1	20	62	21	10	3.42	65	2.4	4.5	327	29	1353	74.1	11.3	1246	70.01	10	613.125	1299.5	72.055	10.65
109938	2	34	2	5	73776.57572	2.59	1	1	1	11	72	14	23	6.84	72	2	4.5	327	26.2	NA	NA	NA	NA	NA	NA	735.75	NA	NA	NA
117672	2	55	4	3	21120.85762	NA	1	2	1	15	89	14	49	6.84	77	4.5	4	327	38.9	2063	100.59	12	950	40.17	10	290.6666667	1506.5	70.38	11
124012	2	36	1	4	11033.6412	0.8	2	2	1	9	63	10	11	3.42	73	3.2	4	327	30.2	2436	86.44	31.4	3997	161.78	40.4	408.75	3216.5	124.11	35.9
118244	2	60	3	4	51401.38017	3.67	2	2	1	28	77	19	19	5.13	68	1.4	4	327	25.1	2786	129.05	27.9	1889	103.59	17.2	934.2857143	2337.5	116.32	22.55
116088	1	33	4	3	17745.3948	1.88	1	2	2	30	83	29	20	10.26	76	3.4	3.6	327	23.9	1675	60.42	9.3	2042	52.37	9	346.2352941	1858.5	56.395	9.15
115402	2	63	1	2	12646.00409	1.35	2	2	1	22	145	20	41	10.26	71	2	3.6	327	31.6	1429	50.27	15.7	1198	38.16	13.2	588.6	1313.5	44.215	14.45
122849	2	68	3	4	14320.42163	1.04	1	2	1	24	76	26	17	3.42	68	2	3.6	327	22.2	3037	148.95	23.4	1042	60.84	27	588.6	2039.5	104.895	25.2
121182	1	45	5	5	3815.996823	0.32	1	2	2	12	73	16	21	10.26	72	1.3	3.5	327	27	2215	51.75	32.1	1529	43.04	31.3	880.3846154	1872	47.395	31.7
116051	2	62	1	3	19390.36224	1.63	2	2	1	11	67	16	21	5.13	78	3	3.2	327	35.9	1185	52.88	15.3	1381	51.16	10.1	348.8	1283	52.02	12.7
120440	2	55	1	1	13317.08741	1.36	2	2	1	8	85	13	11	3.42	72	1.7	3	327	29.4	2089	74.3	18.8	2531	98.4	30	577.0588235	2310	86.35	24.4
123553	1	45	3	5	230760.7935	4.08	1	2	1	26	69	21	11	10.26	75	2.3	2.9	327	29.3	2462	88.84	23	2432	87.9	13.6	412.3043478	2447	88.37	18.3
118369	2	42	4	4	7299.549028	2.34	1	2	1	13	55	14	34	6.84	78	2.8	2.7	327	46.1	1222	57.3	6.2	1430	31.4	5.9	315.3214286	1326	44.35	6.05
124688	1	37	1	2	31488.48564	1.99	1	2	1	53	93	33	93	6.84	70	2.8	2.4	327	29.3	2316	105.41	21.5	NA	NA	NA	280.2857143	NA	NA	NA
124788	1	60	4	3	3103.475884	4.69	2	1	1	19	45	17	22	8.55	73	4.6	2.3	327	33.6	2881	99.74	38.2	NA	NA	NA	163.5	NA	NA	NA
116703	2	42	4	4	6768.38382	0.99	2	2	1	7	47	10	22	1.71	68	2.5	2.2	327	33	1510	68.11	6.9	NA	NA	NA	287.76	NA	NA	NA
123523	1	50	3	2	33132.951	NA	1	1	1	41	112	30	65	6.84	70	3	9.7	326	37.2	1899	52.44	8.8	NA	NA	NA	1054.066667	NA	NA	NA
109414	2	62	1	3	11671.75945	0.77	2	2	1	34	152	26	77	5.13	72	2.2	7.2	326	36.4	2163	74.84	9.1	940	45.43	5.2	1066.909091	1551.5	60.135	7.15
111190	2	51	3	3	127996.7346	3.34	2	1	1	11	63	17	13	NA	65	1.6	5.6	326	18.7	1008	43.6	5.8	NA	NA	NA	1141	NA	NA	NA
120411	2	50	4	4	9505.136397	4.62	1	2	1	21	66	21	64	3.42	73	2.5	5.3	326	54.5	2175	114.25	21.5	1388	84.58	10.6	691.12	1781.5	99.415	16.05
113215	2	25	4	3	13028.65863	0.43	1	2	1	6	74	17	13	3.42	72	2.7	5.2	326	24.3	1234	28.77	8.6	1584	64.79	17.2	627.8518519	1409	46.78	12.9
115702	2	39	1	2	15638.94021	NA	1	2	1	27	73	18	43	3.42	74	2.2	5.2	326	29.1	2657	111.47	31.7	1672	71.26	14.4	770.5454545	2164.5	91.365	23.05
116110	2	39	3	5	67231.54024	5	2	2	1	16	46	20	14	6.84	75	2	5.2	326	25.4	645	20.06	10.1	NA	NA	NA	847.6	NA	NA	NA
124284	2	55	2	2	6507.601374	3.15	1	1	1	19	107	16	50	3.42	78	2.5	5.1	326	38.5	3231	117.84	42.9	2926	107.52	28.1	665.04	3078.5	112.68	35.5
116862	2	49	4	4	7856.180282	NA	2	1	1	13	94	11	23	5.13	64	2.4	4.9	326	41.1	1649	76.59	6	1104	23.64	4.6	665.5833333	1376.5	50.115	5.3
122520	1	54	3	4	78010.74928	5	1	1	1	20	85	19	17	3.42	69	2.4	4.8	326	31.8	2953	76.49	34	2229	109.62	23.3	652	2591	93.055	28.65
120330	1	50	3	5	42385.47078	5	2	2	1	38	66	20	35	8.55	67	1.6	4.8	326	30.4	3173	138.62	33.7	3134	99.17	19.9	978	3153.5	118.895	26.8
123813	1	22	4	4	12146.55003	1.08	1	2	1	14	74	17	34	6.84	75	1.7	4	326	22	3754	109.82	19.2	NA	NA	NA	767.0588235	NA	NA	NA
121561	1	72	3	5	27814.63363	1.6	1	2	1	13	83	17	11	8.55	69	1.3	3.9	326	23.8	1736	24.7	9.5	957	35.59	7.3	978	1346.5	30.145	8.4
124308	1	33	5	1	25019.49131	1.6	1	2	1	47	70	25	30	11.97	76	1.9	3.8	326	31.2	1533	64.38	9.8	1622	83.87	12.1	652	1577.5	74.125	10.95
114493	2	45	3	4	36148.15665	0.56	2	1	1	10	98	12	24	8.55	69	3.3	3.7	326	38.7	474	10.74	9	705	16.02	7.7	365.5151515	589.5	13.38	8.35
116917	2	79	3	3	39807.17745	1.42	2	1	1	16	105	20	13	8.55	63	1	3.6	326	34.4	2360	110.88	50.8	NA	NA	NA	1173.6	NA	NA	NA
121240	2	44	4	5	11642.01216	5	2	2	1	13	46	18	29	5.13	74	2	3.5	326	37.5	2547	135.78	27.3	4313	202.09	38.7	570.5	3430	168.935	33
110714	2	67	5	2	29358.39363	NA	2	2	NA	14	71	22	13	3.42	72	3.6	3.1	326	27	NA	NA	NA	NA	NA	NA	280.7222222	NA	NA	NA
109324	2	49	3	4	11226.90656	2.74	2	2	1	8	57	15	11	5.13	64	1.5	3.1	326	24	995	62.51	3.1	725	50.47	2.3	673.7333333	860	56.49	2.7
121827	2	66	3	3	36316.32939	3.67	2	2	1	15	109	15	22	8.55	71	2.3	3	326	28.6	2223	77.5	19.3	2173	85.63	20.7	425.2173913	2198	81.565	20
122984	2	27	4	3	28305.36998	5	2	2	1	9	65	14	12	1.71	66	2.3	3	326	19.7	2062	59.39	19.1	2313	94.19	11.3	425.2173913	2187.5	76.79	15.2
121737	1	19	3	NA	15410.90198	3.82	1	2	2	14	65	19	12	5.13	71	4	2.9	326	23.6	1434	78.08	9	NA	NA	NA	236.35	NA	NA	NA
118305	2	77	3	5	37249.98978	5	2	2	1	17	49	25	13	3.42	68	1.5	2.8	326	32.4	1593	68.85	10.9	2334	110.72	27.6	608.5333333	1963.5	89.785	19.25
109991	1	50	3	3	231057.4296	2.47	1	2	1	33	39	25	21	23.94	67	2.1	2.7	326	29.1	2591	75.37	17.2	2421	46.93	15.4	419.1428571	2506	61.15	16.3
123454	1	53	4	2	10366.80067	1.85	1	1	1	53	118	32	67	5.13	80	2.5	2.4	326	30	899	28.96	2.7	1427	84.31	8.2	312.96	1163	56.635	5.45
112400	2	52	3	4	147959.7874	NA	2	2	1	22	66	25	27	18.81	71	2.1	6.5	325	34.8	NA	NA	NA	NA	NA	NA	1005.952381	NA	NA	NA
118495	2	31	4	4	22160.58149	1.77	2	1	1	11	66	14	21	1.71	66	3.8	5.8	325	33.2	2294	66.3	12.4	3044	66	16.4	496.0526316	2669	66.15	14.4
110070	2	41	3	3	21205.535	1.67	2	1	1	18	68	18	21	8.55	71	3.8	5.6	325	40.2	2550	86.79	12.6	1891	43.52	10.6	478.9473684	2220.5	65.155	11.6
121219	1	41	3	2	24437.86458	3.65	1	2	1	31	74	27	20	10.26	76	1.9	5.2	325	27.7	1655	70.2	14	2339	78.89	18.9	889.4736842	1997	74.545	16.45
112582	2	49	4	3	21175.18061	1.54	2	1	NA	14	83	19	27	3.42	70	3.7	5	325	23.9	NA	NA	NA	NA	NA	NA	439.1891892	NA	NA	NA
112773	2	42	1	4	20707.0395	4.07	1	2	1	14	53	18	20	8.55	71	1.2	4.9	325	29.8	2387	65.34	17.8	1847	78.72	38.6	1327.083333	2117	72.03	28.2
118026	2	80	2	2	17018.96654	4.08	2	2	1	15	76	17	96	6.84	76	4.2	4.6	325	29.1	1217	29.49	9.3	NA	NA	NA	355.952381	NA	NA	NA
121721	2	57	3	4	9933.074006	5	2	1	1	28	135	28	26	6.84	64	2.8	4.4	325	25.7	2836	104.1	10.4	692	11.3	8.5	510.7142857	1764	57.7	9.45
115219	2	35	3	5	50638.41033	2.64	1	2	2	11	132	12	13	6.84	70	2.2	4.4	325	34.7	2415	93.86	31.8	1701	107.34	17.5	650	2058	100.6	24.65
111107	2	31	4	4	7815.174121	NA	2	1	1	9	56	12	17	6.84	72	2.6	4.2	325	36.8	1788	73.67	11.1	523	25.71	11.7	525	1155.5	49.69	11.4
114695	2	38	2	1	25729.71175	NA	2	2	2	14	56	15	16	6.84	71	2.3	4.2	325	27.1	737	32.53	33.5	NA	NA	NA	593.4782609	NA	NA	NA
123937	2	50	1	4	28639.90535	3.84	2	2	1	10	68	19	9	3.42	76	2.3	4.1	325	24.6	2276	97.36	29.3	1523	54.7	22.2	579.3478261	1899.5	76.03	25.75
123257	2	38	3	5	30491.08166	3.14	2	2	1	10	48	15	12	3.42	67	2.6	4	325	30.1	2012	107.17	10.6	1184	74.15	7.8	500	1598	90.66	9.2
109742	1	80	3	1	17577.35699	3.69	2	1	1	6	68	13	23	6.84	75	3.8	3.8	325	27.6	NA	NA	NA	NA	NA	NA	325	NA	NA	NA
112608	2	44	4	5	5844.634967	1.94	2	1	1	14	58	13	25	6.84	64	2.2	3.5	325	42.2	NA	NA	NA	NA	NA	NA	517.0454545	NA	NA	NA
114483	2	69	3	5	80703.34681	3.87	2	2	1	23	127	17	34	5.13	71	2.1	3.3	325	35.8	2495	86.46	28.2	2236	118.88	15	510.7142857	2365.5	102.67	21.6
112517	2	69	5	5	16435.85365	NA	2	2	1	13	61	15	11	10.26	72	1.4	3.3	325	22.2	NA	NA	NA	NA	NA	NA	766.0714286	NA	NA	NA
112387	1	59	4	5	13430.33705	NA	1	1	1	23	93	17	67	5.13	73	3.4	2.6	325	33.2	1698	77.68	9.4	1708	59.93	11.3	248.5294118	1703	68.805	10.35
117657	2	55	3	5	59920.9368	4.57	2	1	1	25	99	22	19	3.42	71	1.6	1.9	325	22.1	2069	58.52	15.1	1655	46.08	7.4	385.9375	1862	52.3	11.25
117934	2	80	1	3	13093.80686	1.38	2	2	1	8	38	11	30	6.84	54	1.7	11.3	324	24.3	739	37.76	6.4	NA	NA	NA	2153.647059	NA	NA	NA
120055	2	39	3	4	19349.20753	0.59	1	1	1	36	124	38	33	15.39	74	1.8	8.5	324	23.8	2585	76.18	8.4	3506	48.08	12.9	1530	3045.5	62.13	10.65
120950	1	34	1	2	14852.57443	2.39	1	2	1	44	111	32	150	5.13	77	2.1	7.7	324	32.9	2350	76.6	11.3	2210	74.93	14.5	1188	2280	75.765	12.9
116362	1	23	1	4	23434.46228	2.56	2	2	1	87	69	69	37	10.26	73	1.6	7.7	324	38.2	1205	22.38	8.1	1083	108.8	12	1559.25	1144	65.59	10.05
113437	1	62	5	3	13252.72932	NA	2	1	1	37	108	39	258	10.26	76	2	6.9	324	26.6	NA	NA	NA	NA	NA	NA	1117.8	NA	NA	NA
115308	1	41	5	5	6681.535722	4.78	1	2	1	24	73	17	19	8.55	74	2.5	5.6	324	32.5	4107	158.53	29.7	4524	177.63	36	725.76	4315.5	168.08	32.85
115021	1	21	1	4	11425.94855	NA	2	2	1	24	81	16	32	3.42	72	2.3	5.6	324	45.3	1461	44.5	7.4	902	27.85	5.5	788.8695652	1181.5	36.175	6.45
118245	2	21	1	3	28208.66706	1.22	2	2	1	29	78	16	27	3.42	73	2.1	5.2	324	38.2	1811	92.2	2	819	50.48	7.5	802.2857143	1315	71.34	4.75
123704	2	44	5	4	15656.13234	1.96	2	2	1	12	57	17	14	3.42	76	1.6	4.1	324	24.3	1810	112.51	15.5	2073	64.05	24.4	830.25	1941.5	88.28	19.95
111640	1	51	2	1	8938.797024	NA	2	1	1	46	96	43	30	5.13	71	2.4	4	324	32.6	2313	74.04	16.9	3453	86	20.7	540	2883	80.02	18.8
122477	2	35	2	4	23405.78892	0.5	2	2	NA	38	91	25	31	3.42	72	2.3	3.7	324	21.3	NA	NA	NA	NA	NA	NA	521.2173913	NA	NA	NA
115276	1	19	5	NA	2611.916029	0.83	1	2	1	16	75	20	26	6.84	82	2	3.4	324	21.5	2942	109.11	29.5	2962	154.55	37.1	550.8	2952	131.83	33.3
117505	2	36	5	4	33346.66172	1.42	2	1	1	61	94	67	62	8.55	76	2.2	3.2	324	37.3	2017	62.55	16.9	1453	48.72	9.3	471.2727273	1735	55.635	13.1
113621	2	58	3	2	19967.9647	1.28	2	2	1	15	126	25	61	6.84	73	2.1	2.9	324	24.1	1394	28.09	19.5	1585	51.19	11.4	447.4285714	1489.5	39.64	15.45
115731	1	18	3	NA	9322.741394	0.42	2	1	2	10	101	14	17	3.42	72	3.4	2.5	324	19.9	1994	67.97	10	2377	103.58	15.9	238.2352941	2185.5	85.775	12.95
112444	2	57	1	1	8107.134626	1.32	2	2	1	16	64	20	28	6.84	73	2.4	2.4	324	41.7	2880	90.02	25.5	1176	49.96	21.8	324	2028	69.99	23.65
124097	1	20	1	3	27128.52149	5	1	1	1	28	70	28	24	8.55	67	2.1	2.3	324	29.9	2956	61.71	24.9	NA	NA	NA	354.8571429	NA	NA	NA
116582	1	63	4	3	7551.678559	4.73	2	1	1	13	68	14	35	3.42	70	3	7.2	323	22.1	1641	36.2	9.8	3381	151.9	13.7	775.2	2511	94.05	11.75
115762	1	59	2	4	39121.84518	1.72	2	2	1	29	133	20	72	6.84	79	1.8	7.1	323	37.4	1591	54.91	31.4	1543	61.27	27.5	1274.055556	1567	58.09	29.45
120011	1	34	4	4	21093.09747	3.92	2	2	1	21	48	25	24	5.13	81	4	6	323	28.5	4232	102.36	41.7	3222	267.17	17.1	484.5	3727	184.765	29.4
114785	2	28	3	4	45250.40728	3.75	1	2	1	22	82	20	13	3.42	74	3.3	5.9	323	43.6	NA	NA	NA	NA	NA	NA	577.4848485	NA	NA	NA
117832	2	41	3	2	51470.16828	3.58	2	2	1	18	80	14	13	10.26	69	2.1	5.9	323	33	1674	93.6	16.1	2284	80.6	22.1	907.4761905	1979	87.1	19.1
110176	2	38	3	4	63778.6853	3.18	2	2	1	45	179	52	161	3.42	74	2	5.9	323	32.9	1458	52.67	11.9	449	4.45	0.9	952.85	953.5	28.56	6.4
113300	2	47	3	3	52139.84675	2	2	2	1	15	84	15	19	10.26	76	1.7	5.6	323	37.6	NA	NA	NA	NA	NA	NA	1064	NA	NA	NA
112139	2	33	1	4	19514.12056	1.47	2	2	1	49	96	28	21	6.84	69	2.5	5.2	323	37.5	2645	106.87	19.2	3869	183.95	26.9	671.84	3257	145.41	23.05
121641	2	44	3	4	7039.76593	1.99	1	2	1	14	79	13	44	3.42	75	1.5	4.9	323	37.7	NA	NA	NA	NA	NA	NA	1055.133333	NA	NA	NA
123644	2	60	1	2	3459.158456	0.92	1	1	NA	58	63	42	33	3.42	73	3.1	4.8	323	27.4	1242	52.23	10.4	1072	105.02	8.5	500.1290323	1157	78.625	9.45
113513	2	18	1	NA	12915.13804	2.23	1	2	1	17	62	18	20	5.13	73	2.6	4.5	323	19.6	1818	63.51	15.9	1233	95.7	6	559.0384615	1525.5	79.605	10.95
116013	2	58	4	4	4340.900207	2.32	2	1	1	25	81	17	12	3.42	80	3.9	4.1	323	39.1	1188	79.76	6.8	1875	107.31	11.4	339.5641026	1531.5	93.535	9.1
112660	1	43	1	5	25555.67287	2.8	1	1	1	19	81	17	33	6.84	73	3.5	4	323	32.5	3210	125.74	35	3013	156.15	23.7	369.1428571	3111.5	140.945	29.35
110153	1	70	5	5	8381.393729	3.65	2	2	1	13	41	20	16	8.55	74	1.4	3.9	323	23.4	1728	78.59	22.8	2474	95.61	25.8	899.7857143	2101	87.1	24.3
109862	2	41	2	4	8492.748882	NA	1	1	1	12	91	16	9	1.71	69	2.4	3.7	323	35.9	936	45.71	13.4	895	52.87	5.9	497.9583333	915.5	49.29	9.65
124338	2	32	5	5	24069.92131	NA	2	2	1	14	61	16	9	6.84	76	2	3.5	323	27.9	2735	69.68	55.3	1100	39.35	23.4	565.25	1917.5	54.515	39.35
119364	2	73	3	4	80074.20605	3.98	1	1	1	9	77	14	10	6.84	68	2.8	3.4	323	25.5	749	31.26	10.7	1245	34.22	15.8	392.2142857	997	32.74	13.25
112250	2	55	5	5	7518.568502	1.48	2	2	2	11	78	17	13	3.42	65	1.7	2.9	323	33.9	NA	NA	NA	NA	NA	NA	551	NA	NA	NA
115365	2	38	3	5	33647.99153	5	1	2	1	13	80	16	18	11.97	73	1.9	2.8	323	23.2	1251	25.08	5.6	1393	49.81	6	476	1322	37.445	5.8
118150	2	60	3	3	45941.16315	2.02	2	2	1	16	99	12	52	5.13	71	1.9	2.7	323	23.4	1492	90.91	12.3	810	57.98	12.6	459	1151	74.445	12.45
120927	2	55	4	5	5634.940633	0.29	2	2	1	13	108	17	15	8.55	69	1.8	1.9	323	42.2	1026	42.24	7	1189	66.3	11.4	340.9444444	1107.5	54.27	9.2
117156	2	22	4	3	12835.29047	1.67	1	2	1	11	65	14	22	6.84	77	2.9	8.2	322	32.5	1569	68.65	24.5	1055	36.64	7.5	910.4827586	1312	52.645	16
110836	1	45	4	5	12717.27989	4.25	2	2	1	20	125	14	59	3.42	70	2	6.9	322	41.9	5838	198.44	58.1	2575	108.43	13.3	1110.9	4206.5	153.435	35.7
119802	1	27	3	3	44015.20572	0.76	2	1	1	7	64	20	19	5.13	77	1.9	6.9	322	32.4	1475	33.9	5.1	856	18.84	4.6	1169.368421	1165.5	26.37	4.85
124128	1	42	1	1	18320.94669	4.14	1	2	1	18	106	8	76	10.26	70	2.1	5.9	322	26.5	2933	82.78	27.1	1371	34.95	13.2	904.6666667	2152	58.865	20.15
124051	2	23	3	5	77807.79795	3.37	1	1	1	16	98	15	25	6.84	73	1.9	5.7	322	42.4	NA	NA	NA	NA	NA	NA	966	NA	NA	NA
113573	2	53	3	4	36135.87421	1.41	2	2	1	109	186	60	118	6.84	74	1.3	5.5	322	30.2	1118	27.81	9.3	729	26.04	12.3	1362.307692	923.5	26.925	10.8
115800	2	45	3	4	25517.80914	5	1	1	1	15	88	12	23	5.13	70	2.6	5	322	40.5	2753	119.62	19.1	1595	79.53	15	619.2307692	2174	99.575	17.05
113364	2	38	2	2	15401.68521	0.68	2	2	NA	10	75	11	13	3.42	70	2.2	4.8	322	26.4	1794	89.56	29.3	2142	83.32	37.6	702.5454545	1968	86.44	33.45
119842	1	40	3	3	11676.1563	1.14	2	2	1	43	65	25	24	5.13	66	2.5	4.7	322	37.8	3372	78.26	7.7	2974	99	10.5	605.36	3173	88.63	9.1
121172	2	73	3	4	38832.25794	2.65	2	2	NA	10	129	16	15	5.13	78	2.4	4.5	322	49.6	1343	60.21	30.6	1780	50.98	19.9	603.75	1561.5	55.595	25.25
113801	2	45	3	4	13358.44922	1.14	1	1	1	16	97	14	17	3.42	72	2.9	4.4	322	40.1	1289	51.3	6.7	1073	25.39	7.9	488.5517241	1181	38.345	7.3
111973	2	51	1	1	20333.28553	NA	2	2	NA	9	99	18	24	5.13	75	1.9	4.3	322	34.6	1183	53.4	10.1	NA	NA	NA	728.7368421	NA	NA	NA
119437	2	48	1	2	12535.24909	0.12	1	2	1	43	63	33	36	1.71	70	1.2	4.3	322	26.8	2714	169.17	17.4	2493	93.92	16.4	1153.833333	2603.5	131.545	16.9
121304	1	58	2	5	26904.17122	4.14	2	2	1	29	74	23	27	17.1	74	1.7	3.7	322	28.1	1823	75.28	16.7	1245	38.48	18.2	700.8235294	1534	56.88	17.45
124429	2	62	5	5	10106.47533	5	2	2	2	27	78	25	25	8.55	79	1.8	3.1	322	22.7	1651	62.22	15.2	1843	79.43	30	554.5555556	1747	70.825	22.6
117692	1	69	4	2	4436.254308	0.83	2	1	1	42	48	39	168	10.26	83	2.3	3	322	29.7	1266	40.93	4.6	2204	97.78	10.5	420	1735	69.355	7.55
120443	1	19	3	NA	46408.64573	5	1	1	1	13	59	14	14	10.26	78	2.7	2.4	322	29	2438	68.96	10.9	2891	61.86	12.2	286.2222222	2664.5	65.41	11.55
120026	2	60	5	3	12800.99288	5	2	2	2	13	75	18	14	8.55	71	2.1	1.7	322	18.3	1424	50.96	13.9	694	27.33	2.6	260.6666667	1059	39.145	8.25
109286	2	33	5	5	14547.46716	1.36	2	2	NA	10	86	13	4	3.42	66	1.9	7.9	321	28.9	3146	190.98	16	2169	105.05	18.4	1334.684211	2657.5	148.015	17.2
121727	2	71	1	4	13283.04208	3.13	2	2	1	13	98	18	28	6.84	70	1.7	7.8	321	48	3054	95.06	26.8	1945	119.19	21.4	1472.823529	2499.5	107.125	24.1
113969	2	24	5	2	14155.26667	NA	2	1	1	14	54	16	21	8.55	72	2.2	7.5	321	19.1	NA	NA	NA	NA	NA	NA	1094.318182	NA	NA	NA
122619	2	31	3	4	19284.34011	0.91	1	2	1	11	88	13	16	3.42	75	2.5	6.4	321	47	889	47.56	9.9	1301	72.06	6.2	821.76	1095	59.81	8.05
111271	2	28	5	5	24353.40533	5	2	2	1	13	85	12	17	5.13	71	2.8	6.3	321	34.2	2328	146.44	28.1	1725	100.95	10.2	722.25	2026.5	123.695	19.15
117475	1	69	2	5	4407.749732	3.9	2	2	1	12	63	14	27	5.13	71	2.3	6.1	321	38.8	4450	196.73	26.6	2610	89.03	16.9	851.3478261	3530	142.88	21.75
112965	2	30	4	4	4818.352139	1.88	1	2	1	8	45	13	7	13.68	61	1.9	6	321	20.6	2365	73.35	9.6	2126	63.61	10.6	1013.684211	2245.5	68.48	10.1
119316	1	18	1	NA	25353.60434	1.45	1	2	1	42	80	28	23	5.13	76	2.8	5.5	321	33.7	4188	130.81	52.7	4912	176.32	44.3	630.5357143	4550	153.565	48.5
121428	1	36	5	5	23377.96155	5	2	2	1	29	64	22	28	3.42	77	1.9	5.3	321	26.7	3062	172.34	18.4	1822	114.32	10.4	895.4210526	2442	143.33	14.4
114037	2	76	3	5	54758.75008	NA	2	1	1	10	81	14	17	5.13	71	1.5	5.3	321	25.5	1832	99.84	16.1	2126	65.75	30.6	1134.2	1979	82.795	23.35
119504	1	44	3	4	30574.26634	3.88	1	1	1	36	80	24	39	5.13	75	2.5	4.9	321	30.6	1656	74.43	10.6	1824	89.64	14.5	629.16	1740	82.035	12.55
115202	2	80	5	1	16660.56186	1.56	2	2	2	18	68	22	21	6.84	67	3.6	4.8	321	25.9	1307	30.89	24.8	1125	40.27	11.5	428	1216	35.58	18.15
123258	2	77	3	3	22878.66812	5	2	1	1	12	48	14	14	13.68	61	2.1	4.7	321	29.2	2213	67.83	11.9	NA	NA	NA	718.4285714	NA	NA	NA
118396	2	57	1	1	10962.81985	NA	2	2	2	31	131	30	32	6.84	74	2.4	4.2	321	26.4	NA	NA	NA	NA	NA	NA	561.75	NA	NA	NA
121203	2	80	3	4	26896.38044	2.06	2	2	1	11	56	20	10	13.68	67	1	4.2	321	19.9	1847	52.06	14.7	1989	65.84	28.4	1348.2	1918	58.95	21.55
121414	2	53	4	4	3766.262754	2.34	2	1	1	15	101	14	31	6.84	76	2	4.1	321	29.5	3335	119.15	24.4	4106	136.93	16.6	658.05	3720.5	128.04	20.5
124380	2	23	5	5	9692.248783	3.45	1	2	2	8	63	12	9	6.84	75	2.1	3.5	321	26.9	953	44.84	8.4	1561	59.41	12.4	535	1257	52.125	10.4
111222	2	53	2	1	13837.0819	NA	2	2	1	16	88	18	18	6.84	71	2	3.2	321	26.6	1277	31.18	30.6	1873	72	42.6	513.6	1575	51.59	36.6
121648	1	61	4	5	8453.640572	5	2	2	1	17	87	20	25	8.55	72	1.8	3.2	321	35.5	1927	100.92	23.9	1233	123.61	5.9	570.6666667	1580	112.265	14.9
115240	2	41	4	5	14270.63479	3.47	2	2	NA	12	56	13	17	5.13	74	2.1	2.6	321	40.7	NA	NA	NA	NA	NA	NA	397.4285714	NA	NA	NA
117695	2	66	4	5	5067.899611	NA	2	2	NA	25	68	32	29	3.42	74	3.5	2.3	321	29	NA	NA	NA	NA	NA	NA	210.9428571	NA	NA	NA
122528	1	19	4	NA	5963.062731	NA	2	2	1	16	54	25	19	18.81	75	1.6	1.8	321	20	2220	102.29	7.1	2825	84.79	26.7	361.125	2522.5	93.54	16.9
117795	2	31	5	2	10824.33527	1.7	1	1	1	15	114	19	34	6.84	71	3.1	9.2	320	33.1	1933	36.39	10.8	1544	45.76	10	949.6774194	1738.5	41.075	10.4
117116	2	21	1	3	21731.01318	1.41	2	1	1	20	68	13	30	6.84	68	3.1	8.9	320	49.4	1134	43.26	11.6	1441	57.25	15.1	918.7096774	1287.5	50.255	13.35
111512	1	39	3	3	16059.85146	0.79	1	1	1	33	55	23	27	5.13	74	2.9	8.4	320	23	3186	193.78	0	3121	179.68	19.2	926.8965517	3153.5	186.73	9.6
121839	2	78	3	2	46961.1006	1	1	2	2	10	73	17	17	6.84	79	2.5	7.3	320	39.7	1543	68	15.5	959	42.07	13.7	934.4	1251	55.035	14.6
123519	2	44	5	4	85103.9951	3.49	2	1	1	30	54	29	30	10.26	73	3.4	7.2	320	29.2	3041	76.83	13.5	2218	75.78	6.2	677.6470588	2629.5	76.305	9.85
120436	2	59	3	4	26453.52798	0	2	1	1	12	119	12	26	3.42	68	2.9	7	320	52	1076	18.77	6.8	911	23	6.4	772.4137931	993.5	20.885	6.6
113614	1	30	3	2	20099.41365	NA	1	2	1	63	80	55	35	8.55	85	2.4	5.7	320	25.4	1244	59.2	14.5	2249	81.6	21.4	760	1746.5	70.4	17.95
115942	1	73	3	4	55002.47081	4.41	2	1	NA	38	51	35	41	10.26	68	2.4	5.1	320	26.3	1868	44.7	13	2268	65.1	16.2	680	2068	54.9	14.6
111312	2	61	3	3	30118.79312	1.25	1	2	2	42	62	41	34	6.84	71	2.3	5.1	320	55.5	736	21.06	6.6	797	28.92	6.1	709.5652174	766.5	24.99	6.35
109644	1	24	2	1	22560.70826	0.16	1	2	NA	45	104	34	41	6.84	75	2.1	5	320	25	NA	NA	NA	NA	NA	NA	761.9047619	NA	NA	NA
114819	2	21	2	4	21060.41299	3.88	1	2	1	15	83	17	10	5.13	69	2.2	4.4	320	21.6	2890	85.94	40.4	1676	101.08	26	640	2283	93.51	33.2
123998	2	32	4	2	13688.75307	NA	2	2	2	15	57	17	21	13.68	74	2.9	4.1	320	22.9	670	24.87	18.2	NA	NA	NA	452.4137931	NA	NA	NA
111400	2	28	4	5	21007.871	5	2	2	1	13	89	15	24	5.13	72	4	3.9	320	39.3	1173	60.45	3	1445	59.86	11.2	312	1309	60.155	7.1
111130	1	34	3	5	48891.20709	NA	1	1	1	16	90	19	16	6.84	70	3.1	3.7	320	32.5	1856	84.15	6.8	NA	NA	NA	381.9354839	NA	NA	NA
116721	2	35	1	4	13645.13663	1.44	1	1	1	30	67	34	24	3.42	72	2	3.6	320	26.9	2011	45.89	10.4	3765	118.08	27.2	576	2888	81.985	18.8
119667	1	32	4	5	24862.96875	NA	2	2	1	21	69	20	28	5.13	70	2.7	2.5	320	35.8	3248	123.24	14.7	1287	42.36	8.9	296.2962963	2267.5	82.8	11.8
112281	2	80	2	4	8934.314677	NA	1	2	1	13	48	24	11	3.42	69	1.1	2.4	320	NA	1651	62.37	14.4	2193	76.69	20.6	698.1818182	1922	69.53	17.5
110317	2	64	4	4	10341.06588	2.24	2	2	1	14	79	18	22	5.13	76	2.3	1.9	320	26.3	NA	NA	NA	NA	NA	NA	264.3478261	NA	NA	NA
124406	2	36	4	3	23984.12675	NA	2	2	1	10	68	16	17	3.42	76	2.5	1.3	320	25.2	1526	85.96	8.8	989	26.63	9.5	166.4	1257.5	56.295	9.15
110248	2	29	5	4	11010.77923	1.34	1	2	1	9	55	12	20	5.13	71	1.7	9.9	319	23.1	1564	54.02	4.7	1445	61.68	7.8	1857.705882	1504.5	57.85	6.25
110853	1	42	2	2	12720.22275	NA	1	2	1	38	88	21	41	8.55	81	3.6	9.2	319	26.7	3863	134.79	15.8	2458	59.94	33.5	815.2222222	3160.5	97.365	24.65
118284	2	43	2	4	22773.5931	0.94	1	1	1	10	78	13	18	5.13	75	2.8	8.7	319	29.3	3133	109.71	30.9	2362	109.91	16.1	991.1785714	2747.5	109.81	23.5
120894	2	22	5	4	32577.2952	5	1	1	1	13	65	11	14	3.42	69	2.4	7.7	319	44.9	3124	108.02	16.3	1684	76.55	10.4	1023.458333	2404	92.285	13.35
123109	2	24	2	3	44520.70321	1.22	2	2	NA	16	81	15	16	10.26	68	3.3	7.2	319	47.7	NA	NA	NA	NA	NA	NA	696	NA	NA	NA
110112	2	36	5	5	19343.26251	5	2	2	2	21	73	17	19	1.71	68	2.9	7	319	28.6	2255	81.17	44.1	934	63.68	8.9	770	1594.5	72.425	26.5
112888	2	36	5	5	16067.37025	NA	2	2	1	9	51	10	9	1.71	69	1.6	6.2	319	30.9	1671	76.09	19.3	3014	112.37	25.7	1236.125	2342.5	94.23	22.5
110117	1	24	4	3	13929.35112	NA	2	2	2	11	67	18	15	3.42	72	2.7	6.1	319	19.6	1674	57.39	6.7	941	44.53	1.7	720.7037037	1307.5	50.96	4.2
110857	1	40	5	5	8097.173204	5	1	2	1	29	74	22	32	5.13	79	3.2	6	319	27.4	2178	98.56	13.4	2613	72.94	23.5	598.125	2395.5	85.75	18.45
122140	2	53	5	3	11732.46336	1.21	2	1	1	13	131	12	29	3.42	68	3.2	5.7	319	28	1004	24.94	6.5	1166	48.16	4.9	568.21875	1085	36.55	5.7
112016	2	55	4	3	10497.37603	2.77	2	1	1	14	79	16	53	3.42	76	2.4	5.7	319	35.1	2153	57.64	10.1	1580	76.34	11.5	757.625	1866.5	66.99	10.8
118407	2	51	2	5	25099.40805	NA	2	2	1	18	60	22	23	3.42	78	1.7	5.6	319	19.5	1783	86.08	17	1046	43.11	12.4	1050.823529	1414.5	64.595	14.7
111779	2	53	4	5	38984.0269	4.78	1	2	1	16	67	17	18	3.42	74	2.8	5.3	319	31.8	2347	59.16	23.6	1752	56.08	21.9	603.8214286	2049.5	57.62	22.75
110503	2	34	3	3	37386.11266	1.82	1	1	1	17	90	13	18	3.42	71	2.6	5.1	319	33.9	1362	55.48	5.7	972	50.72	9.4	625.7307692	1167	53.1	7.55
120848	2	32	3	5	93433.07841	2.59	1	1	1	12	75	18	11	3.42	74	3.2	5	319	18.5	1929	42.16	6.5	2281	41.77	13	498.4375	2105	41.965	9.75
117209	2	35	1	3	28032.36809	2.17	2	2	1	21	62	18	20	3.42	80	3	5	319	31.2	1093	52.25	15	1322	100.93	10.7	531.6666667	1207.5	76.59	12.85
113178	2	46	4	4	4131.212375	2.73	2	2	1	11	90	15	14	5.13	68	3	4.6	319	46.4	2524	57.89	18.2	1751	61.45	10.9	489.1333333	2137.5	59.67	14.55
118679	2	44	3	5	60460.98917	2.89	2	2	1	25	113	37	26	3.42	80	2	4.4	319	28.5	2030	69.12	24.5	2156	74.44	11.4	701.8	2093	71.78	17.95
122478	2	42	5	5	7376.435163	5	2	2	2	16	58	15	17	6.84	64	2.4	3.8	319	26.5	2722	52.6	22.5	1789	42.49	33.1	505.0833333	2255.5	47.545	27.8
119584	1	51	4	4	15002.27655	5	1	2	1	52	97	21	46	5.13	72	2.1	3.8	319	30.2	4492	198.46	12.5	5379	183.75	33.2	577.2380952	4935.5	191.105	22.85
117853	2	43	4	3	9640.24342	0.33	2	2	1	16	94	18	65	10.26	80	4.5	3.6	319	25.4	1278	43.28	10.2	806	17.74	9.4	255.2	1042	30.51	9.8
114410	1	68	5	4	6611.949682	1.8	1	1	1	30	87	32	28	3.42	71	2.9	3.2	319	24.9	1253	54.53	15.4	2944	152.85	14.2	352	2098.5	103.69	14.8
122602	2	22	3	4	2985.283466	3.35	1	1	1	13	55	14	15	5.13	66	2.9	3.2	319	31.3	1754	62.23	6.1	959	63.14	4.7	352	1356.5	62.685	5.4
120065	2	23	5	4	27502.09884	3.95	1	2	1	11	56	16	19	5.13	76	2.2	3.1	319	21.6	1189	60.66	10.6	1512	72.13	12.5	449.5	1350.5	66.395	11.55
114542	2	45	3	2	18666.08096	0.72	2	1	1	5	72	15	11	3.42	67	1.1	2.9	319	23.9	3499	52.71	7.3	5300	90.5	15.5	841	4399.5	71.605	11.4
114062	2	33	5	4	5943.873387	0.82	1	2	2	8	79	13	6	10.26	76	2.7	2.2	319	40	1048	42.67	4.2	1639	81.27	7.1	259.9259259	1343.5	61.97	5.65
120519	2	32	4	4	25340.7235	0.06	1	2	1	41	83	19	33	3.42	76	2.5	2.1	319	41.7	1326	56.76	14	1453	62.94	10.3	267.96	1389.5	59.85	12.15
111763	2	64	4	4	4067.034634	0.91	2	1	1	11	61	29	19	5.13	72	1.3	2.1	319	56.1	2370	72.77	32.8	2307	45.67	44.1	515.3076923	2338.5	59.22	38.45
117592	1	31	3	4	43911.41298	0.81	1	1	1	45	97	30	37	3.42	73	2.9	6.8	318	26.9	2495	87.14	18.2	NA	NA	NA	745.6551724	NA	NA	NA
111589	2	33	1	3	18285.50712	0.58	2	2	1	27	67	22	22	6.84	73	3	5.9	318	37.1	1757	73.26	22.1	NA	NA	NA	625.4	NA	NA	NA
115060	2	21	1	4	19873.6489	2.41	1	1	1	20	70	16	21	8.55	68	2.4	5.6	318	52.8	801	43.87	2.3	1554	41.53	5.2	742	1177.5	42.7	3.75
115798	1	47	1	2	18320.94669	1.66	1	2	1	56	77	34	27	6.84	74	3.4	5.5	318	38.3	2234	40.01	19.3	3011	91.05	22.1	514.4117647	2622.5	65.53	20.7
114585	2	55	3	3	86337.57279	3.43	1	2	1	43	125	30	15	5.13	75	3.2	5.4	318	32.8	2555	106.73	30.8	1052	38.96	13	536.625	1803.5	72.845	21.9
119707	1	20	5	3	29104.00602	1.55	1	2	2	126	62	94	126	10.26	82	2.6	5.3	318	38	1285	61.85	9.1	NA	NA	NA	648.2307692	NA	NA	NA
110426	1	62	3	3	129942.6562	5	1	1	1	36	87	26	132	11.97	76	2.2	5.3	318	25.9	1719	43.21	10.1	3000	72.16	14.8	766.0909091	2359.5	57.685	12.45
122843	2	69	3	4	121654.4365	5	1	2	1	15	59	13	15	3.42	70	2.9	5.2	318	22.3	2256	88.16	17.7	1862	108.29	14.8	570.2068966	2059	98.225	16.25
120404	2	32	3	5	49214.73583	0.33	2	1	1	12	60	15	14	3.42	69	2	5.2	318	26.6	1500	84.74	6.3	NA	NA	NA	826.8	NA	NA	NA
110518	2	57	3	4	71981.05794	5	2	1	1	31	84	32	33	6.84	71	2.7	4.6	318	25.5	1074	48.6	8.4	NA	NA	NA	541.7777778	NA	NA	NA
116680	2	46	1	2	9352.800183	1.1	2	2	1	19	104	15	200	5.13	69	2.1	4.6	318	30.2	2009	65.16	20.9	998	37.59	12.8	696.5714286	1503.5	51.375	16.85
113161	1	46	3	4	36900.98546	5	1	2	1	46	53	24	25	6.84	71	3.1	4.3	318	42.2	2976	133.29	22	1885	72.59	14.4	441.0967742	2430.5	102.94	18.2
116649	2	56	5	5	8375.628641	3.69	2	2	2	21	67	23	14	3.42	79	3.3	4.2	318	24.3	1164	34.34	20	1162	37.49	30.1	404.7272727	1163	35.915	25.05
116001	2	45	5	4	9558.65663	4.33	2	2	2	18	95	13	15	5.13	74	2.9	4	318	34.2	2031	89.64	20	NA	NA	NA	438.6206897	NA	NA	NA
110266	2	29	4	4	13538.75825	NA	2	2	1	18	102	19	12	3.42	77	2.1	3.1	318	34.1	2792	104.78	17.7	1613	81.46	10	469.4285714	2202.5	93.12	13.85
118728	1	31	1	4	21645.75396	5	2	2	1	23	102	28	14	15.39	74	2.6	9.8	317	25.2	2371	120.15	30.1	1915	95.92	29.1	1194.846154	2143	108.035	29.6
113619	2	80	3	5	35443.45059	1.94	2	1	1	17	55	19	20	10.26	69	3	8.1	317	34.5	1744	79.36	12	1722	78.54	8.4	855.9	1733	78.95	10.2
116384	2	61	2	4	3957.291351	NA	2	2	1	10	81	7	22	5.13	76	2.9	7.9	317	29.9	1469	49.02	11.1	NA	NA	NA	863.5517241	NA	NA	NA
116251	2	60	3	3	62668.9855	0.62	2	1	1	15	79	18	26	1.71	70	2.7	5.2	317	18.8	1909	70.27	14.5	705	55.03	2.8	610.5185185	1307	62.65	8.65
115586	1	19	2	NA	9216.148004	NA	2	2	NA	20	112	20	15	5.13	81	2.1	5.2	317	NA	NA	NA	NA	NA	NA	NA	784.952381	NA	NA	NA
118802	1	39	4	4	15680.33095	NA	2	2	1	17	64	19	35	5.13	71	2.7	5.1	317	43.8	1857	77.98	9.3	1223	73.08	0	598.7777778	1540	75.53	4.65
122932	1	41	3	5	25287.94535	1.34	1	2	1	28	81	28	45	13.68	81	2.1	4.9	317	44.6	2867	108.28	13.6	2259	157.14	28	739.6666667	2563	132.71	20.8
120745	1	32	5	5	19001.00189	5	1	1	1	24	74	18	32	18.81	77	2.6	4.7	317	26.1	1854	39.26	11.5	148	3.42	1	573.0384615	1001	21.34	6.25
119652	1	64	5	4	7402.647549	1.79	2	1	1	14	98	14	18	6.84	72	1.7	4.7	317	25.4	3605	102.17	23.9	NA	NA	NA	876.4117647	NA	NA	NA
119009	2	64	5	4	8123.154392	3.13	1	2	1	20	77	19	55	8.55	71	2.6	4	317	27.4	1524	87.36	22.8	1623	73.46	20.1	487.6923077	1573.5	80.41	21.45
114152	1	18	3	NA	28305.72228	0.71	1	2	1	37	73	21	21	6.84	74	1.5	3.9	317	39.2	1188	13.44	4.8	837	20	4.4	824.2	1012.5	16.72	4.6
119385	2	43	5	3	20728.75592	1.44	1	1	1	10	105	17	41	3.42	73	1.6	3.5	317	33.1	1365	26.77	6.7	1462	41.69	8	693.4375	1413.5	34.23	7.35
111154	2	26	4	3	11172.20961	0.64	1	2	1	8	48	17	11	3.42	67	2.7	3.4	317	33.1	1528	49.63	10.5	1214	40.56	11.2	399.1851852	1371	45.095	10.85
121188	2	35	5	4	12051.3552	0.82	1	1	1	14	52	17	9	3.42	66	2	3.4	317	24.2	918	17.15	3.9	2006	58.66	31.3	538.9	1462	37.905	17.6
120001	2	57	4	2	22534.72928	0.12	1	2	1	25	100	28	20	6.84	79	2.6	2.7	317	31.6	2090	59.11	17.8	1017	56.29	16.6	329.1923077	1553.5	57.7	17.2
116071	2	29	3	5	157463.8395	5	2	2	1	14	53	16	19	5.13	70	3.7	2.5	317	19.2	2362	61.63	6	2289	81.29	23.3	214.1891892	2325.5	71.46	14.65
111717	2	56	1	3	15688.31961	2.19	2	2	2	9	103	12	11	5.13	67	2.4	2	317	22.6	1033	31.4	12.3	681	24.08	3.5	264.1666667	857	27.74	7.9
113116	1	68	4	5	2658.092626	2.43	2	1	1	17	45	15	29	8.55	70	2.6	7.6	316	37.9	2527	61.25	18.1	3215	110.82	29.4	923.6923077	2871	86.035	23.75
112241	1	42	3	3	248535.4406	5	2	2	1	31	138	19	106	5.13	73	2.6	7.2	316	41.8	3955	219.97	13.1	NA	NA	NA	875.0769231	NA	NA	NA
122921	2	76	3	5	17402.31179	3.13	1	2	2	16	82	17	11	10.26	74	3.3	7.1	316	32.1	1777	67.09	10	2167	70.76	14	679.8787879	1972	68.925	12
122269	2	70	3	4	42462.15664	NA	1	2	1	18	79	18	20	3.42	65	2.2	6.1	316	31.8	950	25.29	5.1	1134	34.52	7.1	876.1818182	1042	29.905	6.1
111250	2	57	3	3	35413.78751	1.36	1	1	1	73	99	59	15	6.84	68	5.3	5.3	316	29.2	1678	34.07	4.1	2621	110.1	3.3	316	2149.5	72.085	3.7
120428	2	45	3	4	33962.11215	3.94	2	1	1	15	65	15	22	3.42	75	1.7	5.2	316	31.1	2576	79.27	12.7	1917	65.31	16.4	966.5882353	2246.5	72.29	14.55
121359	2	76	5	5	14603.73715	0.87	2	2	NA	13	72	18	31	8.55	70	1.6	4.9	316	33.8	NA	NA	NA	NA	NA	NA	967.75	NA	NA	NA
120802	1	23	3	4	29971.80055	NA	1	2	1	39	64	30	35	8.55	73	2.6	4.8	316	31.8	3061	50.11	11.1	NA	NA	NA	583.3846154	NA	NA	NA
120052	1	72	3	3	18319.83225	NA	2	1	1	11	102	13	11	3.42	65	1.4	4.4	316	32.5	2153	60.98	8	4565	145.88	39.1	993.1428571	3359	103.43	23.55
119156	2	22	3	5	38299.54848	0.2	2	2	1	11	56	26	11	5.13	75	2.1	4.3	316	21.5	NA	NA	NA	NA	NA	NA	647.047619	NA	NA	NA
118957	2	64	4	2	4463.540935	0.65	2	2	1	23	99	21	18	1.71	75	3.1	4.2	316	28.4	1179	44.64	10.2	1916	75.2	28.5	428.1290323	1547.5	59.92	19.35
119197	2	72	2	4	22438.98957	5	1	2	1	27	121	27	37	3.42	76	2.6	4	316	35.5	923	44.37	11.8	NA	NA	NA	486.1538462	NA	NA	NA
119326	2	48	5	5	5485.723283	NA	2	2	2	9	60	15	14	3.42	75	2.4	4	316	27.8	1394	34.83	15.9	1663	47.58	18.1	526.6666667	1528.5	41.205	17
124265	2	35	5	5	8001.800741	3.03	2	2	1	28	65	24	23	3.42	78	1.6	3.6	316	33.3	1592	53.42	12.8	1694	45.67	19	711	1643	49.545	15.9
117133	2	71	5	5	16829.85747	2.22	2	2	1	16	66	22	14	11.97	72	2.5	3.4	316	25.7	NA	NA	NA	NA	NA	NA	429.76	NA	NA	NA
115290	1	60	3	5	104765.0156	5	2	1	1	16	73	21	22	10.26	75	1.7	3.4	316	23.8	2417	115.9	23.5	614	22.65	5.1	632	1515.5	69.275	14.3
116116	1	23	3	4	46838.23901	5	1	2	1	43	82	20	212	6.84	68	2.3	3.3	316	38.4	1431	84.25	8.5	NA	NA	NA	453.3913043	NA	NA	NA
112239	2	38	4	3	15892.60967	0.87	2	2	1	14	66	18	9	13.68	69	2.7	3.2	316	32	867	6.01	1.3	2318	72.7	52.5	374.5185185	1592.5	39.355	26.9
119683	2	62	5	3	5354.074064	NA	1	1	1	9	76	15	28	6.84	75	1.9	3.2	316	25.8	1535	50.48	7.5	1914	59.72	10.2	532.2105263	1724.5	55.1	8.85
112586	2	46	5	5	24083.8592	5	2	2	1	15	53	16	18	6.84	74	1.5	3.2	316	21.5	1347	74.99	13.5	NA	NA	NA	674.1333333	NA	NA	NA
111238	1	38	1	1	11711.26644	0.59	2	2	1	89	114	85	112	11.97	83	2	3.1	316	27.6	1121	100.08	0	2654	155.34	15.7	489.8	1887.5	127.71	7.85
118336	2	71	4	3	12016.39304	0.89	1	1	NA	16	64	20	25	3.42	79	2.7	3	316	45.4	863	15.66	5.6	849	56.21	4.8	351.1111111	856	35.935	5.2
109297	2	30	5	4	14974.37289	NA	2	2	1	17	56	14	64	5.13	73	2.4	3	316	23.2	1088	43.4	2.9	1964	141.2	13.6	395	1526	92.3	8.25
122552	2	70	3	4	55304.53923	4.93	2	2	1	19	205	19	22	5.13	73	1.4	2.6	316	NA	1315	25.22	13.5	2127	75.64	24.9	586.8571429	1721	50.43	19.2
110528	2	39	4	5	23150.78599	1.59	1	2	1	9	51	15	24	3.42	78	1.1	2.6	316	27.3	755	30.76	8.2	199	10.88	1.5	746.9090909	477	20.82	4.85
114512	2	30	4	3	8314.594969	0.27	2	1	1	10	72	15	31	3.42	68	2.2	2	316	36.2	2210	83.96	18.3	NA	NA	NA	287.2727273	NA	NA	NA
119350	2	56	1	3	14532.87635	2.31	2	1	1	26	118	37	57	5.13	76	2.1	13.6	315	19	293	4.11	0.7	NA	NA	NA	2040	NA	NA	NA
117320	2	34	2	4	24832.27175	3.33	2	2	1	12	57	14	21	8.55	68	4.1	8.4	315	33.5	3084	145.72	7.3	1634	92	8.6	645.3658537	2359	118.86	7.95
119997	1	18	3	NA	10540.42546	0.86	1	2	1	41	94	24	42	8.55	74	2.7	6.1	315	44.3	1731	114.34	16.8	NA	NA	NA	711.6666667	NA	NA	NA
117023	2	71	5	5	7629.619401	NA	2	2	NA	10	69	17	26	8.55	75	2.3	5.4	315	25.6	NA	NA	NA	NA	NA	NA	739.5652174	NA	NA	NA
119632	2	68	2	4	10839.11653	1.45	2	2	1	18	105	20	20	11.97	73	2	5.3	315	27.2	1396	57.23	21.6	2111	63.91	12.3	834.75	1753.5	60.57	16.95
118276	2	31	5	4	13437.25144	2.28	2	2	2	20	71	19	22	11.97	76	2.5	5.1	315	31.8	1083	38.74	7.9	NA	NA	NA	642.6	NA	NA	NA
119613	2	28	3	3	87067.20679	1.93	1	1	1	27	82	27	36	5.13	78	4.4	5	315	24.8	2298	52.03	8.2	1239	59.36	6.5	357.9545455	1768.5	55.695	7.35
124274	2	36	4	4	6041.197283	NA	2	2	1	22	87	13	24	5.13	60	1.7	5	315	42.5	1612	93.4	18.6	1054	34.6	15.5	926.4705882	1333	64	17.05
118182	2	18	5	NA	148944.3265	3.37	1	2	1	11	69	17	12	5.13	75	2.3	4.9	315	23.7	2102	54.13	13.6	1097	18.13	11.9	671.0869565	1599.5	36.13	12.75
115255	1	40	3	3	47204.90527	5	1	1	1	27	68	20	26	6.84	76	2.3	4.6	315	28.4	2586	114.14	12.6	NA	NA	NA	630	NA	NA	NA
110091	2	39	1	4	22630.42012	0.73	2	2	NA	12	95	13	12	5.13	75	2.1	4.5	315	29.3	1655	55.9	18.4	NA	NA	NA	675	NA	NA	NA
117606	2	33	4	4	20516.5127	NA	1	1	1	9	83	13	20	11.97	68	1.6	4.4	315	33.9	383	21.25	2.6	1314	38.77	6.1	866.25	848.5	30.01	4.35
110226	2	26	4	4	42481.52558	2.07	2	1	1	14	69	14	16	3.42	71	3.3	4.2	315	29.4	2693	100.01	14.6	2236	78.53	11	400.9090909	2464.5	89.27	12.8
122088	1	80	3	4	21929.79752	2	1	2	NA	10	133	20	21	8.55	58	3.9	3.8	315	27.1	1843	56.99	8.3	NA	NA	NA	306.9230769	NA	NA	NA
115089	2	59	5	4	20987.57722	5	2	1	1	15	80	24	21	3.42	62	2.3	3.8	315	22.7	2743	57.44	19.7	1950	48.17	13.2	520.4347826	2346.5	52.805	16.45
111317	2	45	1	3	39221.40399	1.91	2	2	1	26	100	28	20	5.13	77	2	3.8	315	38.9	1858	66.28	21.2	741	38.47	12.9	598.5	1299.5	52.375	17.05
115305	2	54	1	4	15773.1402	2.92	2	2	2	22	116	17	82	1.71	70	4.6	3.5	315	33.5	853	61.41	7	1030	25.85	8.8	239.673913	941.5	43.63	7.9
121970	2	32	4	5	20801.26625	5	1	2	NA	17	85	16	28	3.42	70	4.1	3.4	315	28.2	1734	52.7	11	NA	NA	NA	261.2195122	NA	NA	NA
113863	2	66	4	4	3990.639183	NA	2	1	1	17	64	18	13	3.42	72	3.1	3	315	29.8	1079	57.29	13.8	1137	61.18	21.8	304.8387097	1108	59.235	17.8
116537	1	23	3	4	180106.4863	2.49	1	2	1	18	117	17	17	3.42	73	2.9	2.9	315	28.7	1760	72.99	15.9	NA	NA	NA	315	NA	NA	NA
119269	2	72	1	1	12032.78857	3.11	2	2	1	14	83	15	25	3.42	70	2.3	2.4	315	24.5	1347	57.87	33.9	1156	56.07	20.6	328.6956522	1251.5	56.97	27.25
110538	2	63	4	5	3590.153097	NA	2	2	1	19	84	22	33	5.13	79	2.8	7.7	314	56.1	2756	98.63	12.7	2742	111.73	10.5	863.5	2749	105.18	11.6
117290	2	45	3	4	14352.3663	2.64	2	2	1	16	82	12	16	3.42	69	3.7	5.7	314	40.6	1372	76.05	7.4	1077	32.26	14.4	483.7297297	1224.5	54.155	10.9
115034	2	29	3	5	84276.78934	3.84	2	2	1	30	70	27	45	5.13	74	2.7	5.6	314	33	2692	60.87	15.5	1479	104.73	6.2	651.2592593	2085.5	82.8	10.85
109379	2	66	3	3	44769.8187	1.52	2	1	1	8	68	12	13	6.84	73	2.2	5.5	314	33.4	2723	96.58	16.5	1943	73.27	9.9	785	2333	84.925	13.2
117638	2	76	3	3	105499.2141	2.59	1	1	1	36	103	25	35	5.13	74	2.2	5.4	314	35.7	1894	81.8	22.8	1809	59.77	18.1	770.7272727	1851.5	70.785	20.45
122215	2	42	5	4	26415.49701	3.43	2	2	1	13	51	16	17	1.71	69	2.3	5.2	314	30.2	1684	144.24	15.3	1358	46.71	14.2	709.9130435	1521	95.475	14.75
117033	1	28	1	5	27156.66271	1.2	1	2	1	25	93	23	31	8.55	73	2	5.2	314	31	2720	135.76	24.6	2314	115.85	24.3	816.4	2517	125.805	24.45
115545	2	18	1	NA	39352.97828	1.73	2	2	2	11	47	13	12	8.55	75	1.9	4.8	314	16.4	3300	151.42	29.8	NA	NA	NA	793.2631579	NA	NA	NA
109266	2	29	5	5	8154.968193	5	2	2	1	15	74	14	8	8.55	68	2.7	4.5	314	37.8	1698	52.58	20.7	1896	62.92	18.7	523.3333333	1797	57.75	19.7
109457	1	76	3	5	55969.07015	5	1	1	1	17	80	12	21	11.97	71	0.9	4.5	314	32.7	2740	95.42	15.2	2252	112.02	13.3	1570	2496	103.72	14.25
112531	2	53	5	4	4397.082657	1.45	2	1	1	19	80	26	17	5.13	75	2.3	4.4	314	22.5	482	12.74	1.5	654	23.36	14.8	600.6956522	568	18.05	8.15
109765	2	51	3	4	24203.21404	0.8	2	2	1	14	72	16	14	3.42	70	2.2	4.4	314	28.9	1041	27.1	13.5	1263	50.81	26	628	1152	38.955	19.75
112394	2	49	5	5	14250.86057	1.67	2	1	1	10	63	12	9	11.97	70	0.9	4.3	314	20.2	475	14.96	2.4	1265	94.8	6.7	1500.222222	870	54.88	4.55
115418	2	39	4	2	14360.50404	0.81	2	1	2	14	73	18	14	5.13	75	2	3.4	314	30.3	1123	61.52	11.5	1557	66.86	8.6	533.8	1340	64.19	10.05
121083	1	24	5	2	12172.31333	2.04	1	2	2	33	63	21	33	5.13	75	1.9	3.3	314	30.9	1313	28.37	2.6	1226	51.04	4	545.3684211	1269.5	39.705	3.3
112881	2	42	4	4	5568.554126	0.96	1	1	1	30	69	19	74	5.13	70	2.5	3.2	314	39.5	3222	106.43	29	3155	79.34	16.2	401.92	3188.5	92.885	22.6
117308	2	36	4	4	6683.443131	0.12	1	1	1	23	59	22	39	5.13	69	2.1	3.2	314	31.6	1900	65.3	5.7	979	49.29	3.2	478.4761905	1439.5	57.295	4.45
114762	1	21	5	3	14339.30233	0.21	1	2	1	14	104	16	10	5.13	76	1.9	3.2	314	22	2417	118.78	11.2	3230	90.95	28.5	528.8421053	2823.5	104.865	19.85
120310	2	52	4	1	13245.29735	0.81	1	1	1	11	89	12	20	5.13	67	2.5	3.1	314	29.9	1408	61.09	7.2	771	27.6	1.8	389.36	1089.5	44.345	4.5
117719	2	18	5	NA	10154.30024	2.03	1	2	NA	23	73	18	10	3.42	74	2.2	3.1	314	25.5	NA	NA	NA	NA	NA	NA	442.4545455	NA	NA	NA
120832	1	60	4	4	6752.007637	3.2	1	2	1	30	67	27	23	6.84	69	1.9	3	314	36.1	5149	166.99	48.9	3213	79.91	32.5	495.7894737	4181	123.45	40.7
124590	2	46	3	5	49118.64956	5	1	2	1	15	72	15	38	3.42	66	3.3	2.9	314	29.4	2506	81.57	36.6	1701	59.61	10.6	275.9393939	2103.5	70.59	23.6
109902	2	75	4	3	8400.22987	1.78	1	2	1	23	129	31	71	3.42	70	2.6	2.7	314	42.7	873	30.12	5.4	1754	42.11	21.9	326.0769231	1313.5	36.115	13.65
112716	2	33	4	4	14596.36671	0.75	2	1	1	8	103	11	20	3.42	66	1.6	2.2	314	51.1	619	25.73	5.6	823	33.81	6.8	431.75	721	29.77	6.2
113994	1	43	2	1	26858.04716	2.8	2	2	1	30	66	23	30	11.97	79	1.9	2	314	30	3101	109.05	23.4	1941	68.53	20.8	330.5263158	2521	88.79	22.1
115406	2	21	4	3	19262.58364	2.37	1	2	1	10	55	18	9	3.42	73	1.3	1.4	314	25.9	2138	48.42	9.5	2979	92.16	16.3	338.1538462	2558.5	70.29	12.9
122691	1	42	5	4	12477.58869	NA	2	1	1	61	57	24	28	10.26	77	3.8	7.4	313	41.7	1917	73.04	12.6	3021	110.57	13.6	609.5263158	2469	91.805	13.1
115584	2	23	4	4	17620.91096	1.89	2	2	1	23	94	20	19	5.13	79	3.1	6	313	28.2	2549	80.35	8.7	NA	NA	NA	605.8064516	NA	NA	NA
113472	2	48	4	2	6354.179708	NA	1	1	1	26	68	36	14	6.84	72	2.1	5.7	313	24	3704	162.46	16.3	1021	28.2	2	849.5714286	2362.5	95.33	9.15
115317	1	39	2	4	29696.37268	2.88	1	1	1	29	87	21	37	5.13	80	2.7	5.4	313	26.9	4150	132.21	54.7	3790	157.3	35.9	626	3970	144.755	45.3
123847	2	29	4	4	6480.489961	2.89	2	1	1	11	64	12	19	3.42	72	2.7	5.4	313	44.2	2832	142.39	9.6	2365	43.9	22	626	2598.5	93.145	15.8
124565	1	22	3	3	43544.70317	1.08	2	2	2	13	103	17	21	3.42	77	1.1	5.2	313	21.1	795	31.56	3.9	1096	28.44	7.7	1479.636364	945.5	30	5.8
115766	1	29	3	4	55062.3486	3.73	1	1	1	28	77	24	28	3.42	74	3	5.1	313	23.8	2053	72.43	12.8	NA	NA	NA	532.1	NA	NA	NA
118031	2	59	3	3	80412.07119	2.59	1	1	1	18	101	22	36	5.13	66	1.2	5.1	313	17.5	3476	73.63	25	2133	36.03	9	1330.25	2804.5	54.83	17
111191	2	41	2	4	24336.66719	5	2	2	1	14	78	17	11	3.42	70	2.2	4.9	313	29.6	NA	NA	NA	NA	NA	NA	697.1363636	NA	NA	NA
118810	1	24	5	4	10031.43802	2.41	1	1	1	33	59	22	36	3.42	75	2.1	4.8	313	27.6	2262	81.15	10.8	2857	125.51	9.6	715.4285714	2559.5	103.33	10.2
121731	2	42	3	3	73039.92223	0.69	1	1	1	13	84	12	23	3.42	70	1.7	4.7	313	48.2	2338	72.9	7	1831	44.66	9.3	865.3529412	2084.5	58.78	8.15
115443	2	39	1	1	18874.13741	0.25	2	2	2	28	94	16	23	3.42	72	2	4.6	313	34.7	651	29.27	11.1	2257	78.28	40.8	719.9	1454	53.775	25.95
114084	2	55	3	5	66498.06475	5	1	2	1	52	72	39	87	5.13	78	4.4	4.5	313	27.2	2121	65.11	19.2	1297	41.48	14.7	320.1136364	1709	53.295	16.95
110304	1	36	5	4	16243.63553	NA	2	2	2	58	126	29	69	5.13	73	2.5	4.3	313	34.2	913	81.72	12.1	NA	NA	NA	538.36	NA	NA	NA
120415	1	22	1	3	27090.95757	NA	1	1	1	20	66	15	9	6.84	72	2.2	4.3	313	27	3521	241.76	39.9	NA	NA	NA	611.7727273	NA	NA	NA
114437	2	18	3	NA	12591.17736	0.06	1	2	1	10	69	13	16	6.84	75	2.3	4.1	313	17.7	2571	83.65	18.4	1083	39.99	7.8	557.9565217	1827	61.82	13.1
113644	2	19	5	NA	4754.095478	0	2	2	1	4	113	16	9	6.84	74	3	3.9	313	16.9	NA	NA	NA	NA	NA	NA	406.9	NA	NA	NA
116791	2	62	4	5	12348.46416	3.84	2	2	1	19	69	19	30	6.84	68	1.5	3.8	313	34.5	2214	43	40	1152	47.7	12	792.9333333	1683	45.35	26
116405	2	66	5	4	18104.12876	0.84	2	2	2	16	68	16	28	3.42	71	2.6	3.7	313	31	2493	112.16	20.3	1281	63.27	19.6	445.4230769	1887	87.715	19.95
123912	1	72	4	4	7507.23027	3.52	1	1	1	12	65	14	24	8.55	69	1.3	3.4	313	24	3450	117.09	39.5	3358	121.21	36	818.6153846	3404	119.15	37.75
109350	1	59	3	2	14768.6033	1.25	2	2	1	16	121	23	43	5.13	80	1.6	3.3	313	36.6	2809	120.94	10.9	1861	76.08	12.6	645.5625	2335	98.51	11.75
111161	2	19	5	NA	4572.380953	0.12	2	2	2	9	80	18	19	6.84	76	2.1	3.2	313	20.6	2683	110.37	15.5	NA	NA	NA	476.952381	NA	NA	NA
112659	1	32	4	3	8215.561095	1.2	2	2	1	15	66	18	20	8.55	74	1.4	2.6	313	23.9	2146	60.48	13.7	2287	57.89	13.2	581.2857143	2216.5	59.185	13.45
122350	2	39	5	5	16437.85325	3.67	1	2	1	9	41	15	9	11.97	70	2.4	2.4	313	19.7	2001	108.02	26	2060	88.97	24.5	313	2030.5	98.495	25.25
119606	1	60	4	2	8961.585232	1.08	2	1	1	14	57	19	18	8.55	71	1.7	2	313	21.8	1734	67.77	5.8	922	48.18	2.7	368.2352941	1328	57.975	4.25
123108	2	35	1	4	17677.45575	2.4	2	2	1	53	113	44	10	1.71	67	2.7	1.9	313	31.3	1839	66.09	12	1563	55.84	18.1	220.2592593	1701	60.965	15.05
114660	2	26	1	3	21696.73498	0.58	2	2	2	11	63	18	5	1.71	63	2.2	1.9	313	24.6	NA	NA	NA	NA	NA	NA	270.3181818	NA	NA	NA
115122	2	41	1	4	21011.26026	5	1	2	1	17	65	12	20	10.26	65	2.2	7.7	312	30.1	1546	90.5	11	NA	NA	NA	1092	NA	NA	NA
118408	1	26	1	4	11472.90062	1.94	1	1	1	72	74	36	72	13.68	72	3.3	7.2	312	40.6	6912	164.35	36.6	2974	116.12	25.1	680.7272727	4943	140.235	30.85
119659	2	59	3	5	107655.7368	5	2	1	1	23	117	17	31	8.55	76	2.2	7.2	312	35.8	2668	125.46	24.3	2489	83.17	20.3	1021.090909	2578.5	104.315	22.3
123608	2	19	3	NA	32085.19883	2.89	1	2	1	17	60	14	14	8.55	71	1.4	6.3	312	34.5	1559	62.44	9.1	1847	75.69	6.8	1404	1703	69.065	7.95
121063	2	42	2	4	12461.67887	1.01	1	2	1	16	75	22	25	5.13	75	2.3	6.2	312	33.3	3372	108.93	39.1	1090	41.76	4	841.0434783	2231	75.345	21.55
118791	2	25	5	5	15538.4304	5	1	2	1	56	50	31	36	8.55	73	3.4	6	312	31.9	2245	108.56	18	3087	131.02	12.1	550.5882353	2666	119.79	15.05
116916	2	22	3	4	49763.05635	NA	1	2	1	38	71	28	25	3.42	74	3.6	5.8	312	39.6	3011	65.54	15.4	1395	33.27	4.6	502.6666667	2203	49.405	10
109852	2	20	2	2	34847.81167	NA	1	2	NA	15	106	17	8	6.84	69	2	5.6	312	20.4	NA	NA	NA	NA	NA	NA	873.6	NA	NA	NA
109867	1	55	3	2	57595.40423	0.58	1	1	1	10	71	18	79	5.13	68	1.7	5.1	312	26.9	2509	49.81	7	2473	60.49	9.7	936	2491	55.15	8.35
116231	2	19	3	NA	6981.049033	0.55	2	2	1	10	68	18	16	8.55	69	2.3	4.8	312	35.2	6083	165.41	22.8	2246	83.38	18.6	651.1304348	4164.5	124.395	20.7
110637	2	49	3	4	18357.88476	0.82	1	2	1	14	105	15	14	3.42	77	1.6	4.8	312	56.5	1784	56.45	40.1	2049	52.66	25.1	936	1916.5	54.555	32.6
111133	2	48	4	5	14355.01682	1.17	2	1	1	9	71	16	16	5.13	70	2.8	4.1	312	30.3	2758	61.39	24.2	3302	79	40.3	456.8571429	3030	70.195	32.25
115409	1	37	3	5	10659.50133	5	2	2	2	60	81	28	31	10.26	76	2	4.1	312	36	1848	68.61	14.3	NA	NA	NA	639.6	NA	NA	NA
114611	2	61	3	3	65229.63891	1.52	1	1	1	17	79	20	13	3.42	68	2	4.1	312	28	1083	67.35	11.8	NA	NA	NA	639.6	NA	NA	NA
113747	1	29	3	4	261836.1602	5	1	1	1	45	70	28	41	10.26	74	2.4	3.8	312	34.9	1312	87.65	8.7	NA	NA	NA	494	NA	NA	NA
124779	2	37	5	5	19994.50855	NA	2	2	NA	16	62	20	14	3.42	71	2	3.8	312	28.4	NA	NA	NA	NA	NA	NA	592.8	NA	NA	NA
119880	2	25	3	4	18774.46424	2.27	2	2	1	9	73	13	7	8.55	74	1.9	3.8	312	18.9	1851	73.39	17.7	3179	120.21	25.5	624	2515	96.8	21.6
114647	2	44	4	5	13551.472	3.4	2	2	1	13	74	16	23	3.42	70	2.8	3.7	312	39.7	1712	55.49	13.5	1139	38.21	5.6	412.2857143	1425.5	46.85	9.55
109527	2	69	4	5	4734.163015	4.26	2	2	1	17	79	20	11	3.42	71	2.3	3.5	312	22.9	2219	37.21	12.4	3206	99.31	21.2	474.7826087	2712.5	68.26	16.8
117850	2	40	2	1	25316.79021	1.65	2	1	NA	26	83	22	47	5.13	78	2.3	3.3	312	NA	NA	NA	NA	NA	NA	NA	447.6521739	NA	NA	NA
114187	2	24	3	1	48610.07789	0.87	1	1	1	9	46	15	15	3.42	63	2.5	3.1	312	17.7	3123	141.94	11.6	NA	NA	NA	386.88	NA	NA	NA
113865	2	52	3	5	187004.0582	5	2	2	1	12	46	14	7	5.13	69	2	2.9	312	34	NA	NA	NA	NA	NA	NA	452.4	NA	NA	NA
114453	2	39	4	4	9232.504708	0.95	1	2	1	8	74	13	10	6.84	70	3.2	2.4	312	28.5	1105	65.92	1	NA	NA	NA	234	NA	NA	NA
116090	2	32	5	5	11453.16487	3.2	1	2	NA	10	63	14	20	8.55	78	2.3	2.4	312	28.1	NA	NA	NA	NA	NA	NA	325.5652174	NA	NA	NA
117775	1	49	5	5	7040.565649	5	2	1	1	13	48	13	20	5.13	72	1.6	2	312	24.8	1897	60.34	21.4	1977	68.2	18.4	390	1937	64.27	19.9
120069	1	23	1	3	40145.93809	1.11	1	1	1	31	63	23	34	10.26	78	2.1	7.9	311	38.3	1237	26.85	7.4	1161	31.56	9.2	1169.952381	1199	29.205	8.3
110515	2	55	3	3	18391.14686	1.77	1	1	1	20	97	18	16	5.13	72	2.5	7.6	311	20.9	1597	64.82	16.2	3006	157.85	19.9	945.44	2301.5	111.335	18.05
117178	2	25	1	4	20975.24941	0.81	1	2	1	36	70	22	19	5.13	78	4	7	311	43.7	1906	126.18	9.2	671	39.67	10.9	544.25	1288.5	82.925	10.05
119270	1	62	3	3	14535.6599	1.44	1	1	1	23	61	16	28	8.55	74	1.3	6.4	311	27.1	998	36.03	5.2	1815	109.44	4.2	1531.076923	1406.5	72.735	4.7
115850	2	56	2	3	32712.17618	4.02	1	1	1	31	147	27	16	6.84	76	2.3	5.9	311	39.6	2934	152.31	43.6	1553	82.23	13	797.7826087	2243.5	117.27	28.3
123279	1	62	3	3	18086.38886	1.06	2	1	1	25	154	14	31	6.84	72	2	5.9	311	30.7	2289	153.67	7.5	2888	83.38	26.8	917.45	2588.5	118.525	17.15
113667	1	50	4	4	7548.671198	1.87	2	1	1	27	96	18	39	3.42	70	1.7	5.9	311	39.8	4570	314.25	14.4	1971	68.13	8.4	1079.352941	3270.5	191.19	11.4
115410	2	21	4	4	12857.44304	1.08	1	2	1	6	58	16	15	5.13	70	1.6	5.2	311	25.7	2024	53.63	17.3	2214	64.85	16.4	1010.75	2119	59.24	16.85
115862	1	24	1	3	49045.42473	NA	1	1	1	24	63	25	19	23.94	75	2.8	5	311	NA	NA	NA	NA	NA	NA	NA	555.3571429	NA	NA	NA
115915	1	37	3	5	88505.51799	NA	2	1	2	14	84	15	25	5.13	73	3.3	4.7	311	23.6	NA	NA	NA	NA	NA	NA	442.9393939	NA	NA	NA
118164	1	49	3	4	31097.25372	5	1	2	1	21	39	14	28	3.42	67	2.2	4.7	311	38.1	3305	114.21	18.2	2071	99.21	7.9	664.4090909	2688	106.71	13.05
118669	2	38	3	5	68564.90089	5	2	2	1	14	71	15	65	6.84	70	2.4	4.5	311	26	1645	105.33	12.1	1287	94.21	6.4	583.125	1466	99.77	9.25
114559	2	33	3	4	122207.4849	1.64	2	1	1	13	37	25	7	5.13	65	1.9	4.5	311	23.5	1162	38.34	7.5	1233	53.28	16.6	736.5789474	1197.5	45.81	12.05
123391	2	40	2	5	18622.51086	5	1	1	1	49	95	25	18	5.13	69	2.1	4.4	311	33.1	2204	93.62	13.3	NA	NA	NA	651.6190476	NA	NA	NA
115851	2	55	3	3	128042.7215	NA	1	1	1	21	84	16	22	3.42	68	3.1	4.2	311	29.5	1741	68.69	17.7	2559	67.59	14.2	421.3548387	2150	68.14	15.95
110273	2	75	3	4	41682.12639	2.79	1	2	1	22	66	18	19	3.42	66	2.9	4.2	311	35.2	4089	94.83	34.8	1833	56.39	21.4	450.4137931	2961	75.61	28.1
116698	2	49	5	1	7355.60618	0.7	2	2	2	11	93	17	19	3.42	74	2.2	4.2	311	34	1208	38.16	22.1	NA	NA	NA	593.7272727	NA	NA	NA
114681	1	39	2	4	16862.43143	2.4	2	2	NA	19	61	20	21	5.13	70	2.1	4	311	43.7	NA	NA	NA	NA	NA	NA	592.3809524	NA	NA	NA
115742	2	41	4	3	19345.27504	1.24	2	2	1	10	85	12	13	5.13	65	2.3	3.6	311	57.7	741	69.97	14.1	2185	110.97	37.2	486.7826087	1463	90.47	25.65
112371	2	23	4	5	26139.84674	0.45	1	2	1	9	62	19	20	3.42	76	3.5	3.4	311	19.1	2170	86.17	20.2	1791	44.62	19.4	302.1142857	1980.5	65.395	19.8
117227	1	18	5	NA	4480.275609	5	2	2	2	11	54	17	12	22.23	68	2.6	3.2	311	25.3	1707	100.34	11.4	2434	115.88	17.5	382.7692308	2070.5	108.11	14.45
111656	2	78	4	3	17076.97714	1.02	2	2	1	17	79	23	14	8.55	75	2.2	3.2	311	20.8	799	12.56	11.3	1051	23.8	8	452.3636364	925	18.18	9.65
111265	2	18	1	NA	11479.07213	NA	2	2	2	7	74	15	7	11.97	72	1.8	3	311	20.5	2034	70.75	20	NA	NA	NA	518.3333333	NA	NA	NA
116867	2	52	1	4	13547.88815	5	1	2	1	8	57	15	5	3.42	71	1.8	3	311	30.9	1655	72.37	12	1258	39.27	12	518.3333333	1456.5	55.82	12
116312	2	55	5	5	11987.80215	5	2	2	2	12	62	15	14	5.13	68	2.1	2.9	311	31.8	2588	66.14	23.3	1163	28.92	12	429.4761905	1875.5	47.53	17.65
111683	2	20	2	4	11982.92304	0.45	2	2	2	5	78	14	18	5.13	66	2.8	8.5	310	24.4	1578	64.93	8.7	1378	54.9	12.4	941.0714286	1478	59.915	10.55
113816	1	49	3	4	30574.26634	3.55	1	2	1	35	66	20	64	5.13	76	3	7.6	310	36.9	1829	89.41	11.7	NA	NA	NA	785.3333333	NA	NA	NA
122913	1	27	3	4	35258.37441	2.03	2	2	1	20	79	15	39	3.42	70	2.4	7.3	310	41.3	2142	49.79	10.1	1415	44.47	10.4	942.9166667	1778.5	47.13	10.25
118238	1	24	5	4	13893.02759	2.94	1	1	1	9	92	21	26	10.26	75	2.5	6.6	310	29.5	2683	76.93	12.2	3624	93.58	19.7	818.4	3153.5	85.255	15.95
123359	1	33	3	3	91948.81403	NA	1	1	1	36	62	23	72	3.42	75	2.3	6.2	310	26.9	4332	116.81	20.2	NA	NA	NA	835.6521739	NA	NA	NA
110861	2	67	1	1	8903.976298	1.46	1	2	2	22	99	18	18	5.13	73	2.6	5.7	310	25	1140	41.14	29.6	725	19.8	15.5	679.6153846	932.5	30.47	22.55
117292	1	80	3	2	8083.923648	1.2	2	1	1	14	99	21	15	17.1	71	0.8	5.7	310	17.3	1196	68.97	13.5	NA	NA	NA	2208.75	NA	NA	NA
123342	2	35	3	5	37128.95179	1.11	2	1	1	20	88	18	23	10.26	67	2	5.2	310	53.1	1408	43.92	25.2	520	39.43	5.4	806	964	41.675	15.3
114301	1	20	3	3	73571.95183	0.49	1	2	2	23	84	27	18	5.13	67	3.5	5.1	310	39.4	2026	59.26	14.5	3074	125.59	35	451.7142857	2550	92.425	24.75
114287	2	49	4	4	9937.884886	5	2	2	1	19	60	22	31	5.13	69	3.4	5.1	310	28.1	3422	126.09	13.3	2791	127.81	13.5	465	3106.5	126.95	13.4
124365	1	36	4	5	48409.9164	3.4	1	2	1	75	97	72	54	5.13	72	2.2	4.9	310	38.2	2466	71.52	29.7	2534	75.49	20.5	690.4545455	2500	73.505	25.1
112050	2	61	3	5	163510.5768	5	1	2	1	19	130	12	24	5.13	70	2.1	4.9	310	35.4	1894	65.59	10.5	1804	85.83	12.5	723.3333333	1849	75.71	11.5
124231	2	23	4	4	8905.547896	1.54	2	2	1	13	69	14	28	5.13	72	2.3	4.6	310	30.3	2753	63.04	14.2	1406	67.29	5.5	620	2079.5	65.165	9.85
123545	2	42	4	3	11595.84508	0.88	1	1	NA	14	91	17	56	1.71	76	3.8	4.1	310	37	1682	28.91	10	1854	95.91	25.5	334.4736842	1768	62.41	17.75
121635	2	72	3	2	61297.70668	NA	2	1	1	14	84	14	36	3.42	67	2	3.8	310	26.2	2591	91.66	12.5	1993	56.39	4.7	589	2292	74.025	8.6
119360	2	60	1	1	3375.704645	0.57	1	2	1	25	69	25	28	17.1	72	1.9	3.8	310	29.8	1769	69.06	29	2590	127	37.7	620	2179.5	98.03	33.35
110234	2	40	4	3	24778.56073	2.15	2	2	1	13	67	14	18	5.13	73	3.2	3.6	310	35.8	1777	68.03	7.5	696	24.83	4.7	348.75	1236.5	46.43	6.1
122972	2	47	3	4	37622.48826	2.66	2	2	1	10	73	14	17	3.42	65	1.5	3.5	310	40	3528	88.82	18	3009	119.74	33	723.3333333	3268.5	104.28	25.5
115057	2	69	4	5	2765.878073	1.18	1	2	2	10	147	14	23	6.84	73	2.2	2.6	310	51.9	1232	41.26	8.4	NA	NA	NA	366.3636364	NA	NA	NA
117270	2	49	5	3	11873.16859	5	1	2	2	23	45	24	20	6.84	75	2.3	2.5	310	20.1	1568	74.78	6.2	1790	41.74	5.7	336.9565217	1679	58.26	5.95
117377	2	24	3	5	33210.41904	0.56	1	2	1	7	34	14	3	5.13	71	2	2.4	310	28.6	1466	69.62	8.8	844	37.94	4.9	372	1155	53.78	6.85
111300	2	63	4	5	7734.894009	1.24	2	1	1	11	73	16	11	3.42	72	2.2	2.3	310	45.1	2155	56.05	26.8	2582	92.67	25.9	324.0909091	2368.5	74.36	26.35
123551	2	21	4	3	13766.72772	1.54	2	2	2	6	79	14	15	3.42	73	2.2	2.1	310	29.7	1462	40.98	11.3	1138	42.87	9.7	295.9090909	1300	41.925	10.5
115879	1	41	5	5	9714.496031	4.55	2	2	1	21	54	23	35	11.97	74	2.4	2	310	21.7	3550	185.49	15	1825	132.23	10.3	258.3333333	2687.5	158.86	12.65
117432	2	66	4	5	7011.768016	2.11	2	2	1	11	62	14	11	13.68	71	1.9	1.4	310	25.8	1773	68.82	14.2	4097	188.88	20.9	228.4210526	2935	128.85	17.55
110129	1	52	4	3	8782.95256	0.24	2	2	1	26	57	21	19	5.13	65	1.4	10.2	309	42.7	2058	62.58	21.2	1514	45.25	9.7	2251.285714	1786	53.915	15.45
121256	2	23	3	2	35881.71974	0.52	1	1	1	21	105	17	16	6.84	73	2.6	6.8	309	34.5	1567	47.93	9.9	311	15.82	5	808.1538462	939	31.875	7.45
109653	2	80	3	5	23767.01535	3.2	2	2	1	31	73	45	25	3.42	74	2.4	6.5	309	34.2	NA	NA	NA	NA	NA	NA	836.875	NA	NA	NA
122595	1	65	1	3	12120.04496	4.93	1	1	1	17	105	14	34	10.26	79	1.8	5.9	309	26.8	1755	58.03	10.7	1154	46.31	13.2	1012.833333	1454.5	52.17	11.95
113743	2	18	1	NA	8822.00522	2.03	2	2	1	24	75	20	19	3.42	71	3.8	5.7	309	31.1	1783	68.87	14.9	2490	146.41	12.9	463.5	2136.5	107.64	13.9
110476	2	22	5	4	8827.719241	0.86	1	2	1	12	81	25	17	3.42	76	3	4.5	309	29	1249	59.96	6	NA	NA	NA	463.5	NA	NA	NA
118752	2	37	3	5	66360.54393	5	1	2	1	58	74	33	54	5.13	77	2.9	4.5	309	28	1444	73.22	15.3	1587	53.9	12.3	479.4827586	1515.5	63.56	13.8
124043	2	64	2	3	11639.5399	1.22	2	1	1	23	131	21	269	5.13	69	2.2	4.4	309	24.7	956	26.78	6.8	678	24.25	7.7	618	817	25.515	7.25
122044	2	41	5	4	34668.94943	3.4	2	2	1	14	90	17	23	8.55	74	2.1	4.4	309	45.8	1263	28.52	4.8	1606	73.54	11.5	647.4285714	1434.5	51.03	8.15
116906	2	66	4	2	7306.150465	0.82	2	1	1	16	74	20	21	10.26	73	3.4	4.2	309	31.7	1202	20.01	8.4	1235	38.52	13.1	381.7058824	1218.5	29.265	10.75
113445	2	37	1	1	24511.27878	1.29	1	1	1	10	72	13	14	6.84	68	1.6	4.1	309	26.5	2088	52.74	15	1588	66.66	19.2	791.8125	1838	59.7	17.1
121581	2	27	2	4	20156.43621	1.89	2	2	1	14	62	14	22	5.13	75	3.1	3.7	309	32.2	1275	64.39	5.8	1963	191	9.5	368.8064516	1619	127.695	7.65
119192	2	44	4	5	12395.77285	5	1	2	1	14	72	25	46	3.42	70	2.6	3.6	309	44.6	1734	49.67	4.9	2179	45	4.8	427.8461538	1956.5	47.335	4.85
110611	2	67	3	5	46374.11735	5	2	1	1	15	102	15	16	5.13	72	1.8	3.4	309	28.7	1257	38.08	8.1	1713	55.8	14.4	583.6666667	1485	46.94	11.25
111587	1	46	4	5	8209.70518	2.8	1	2	1	18	63	22	30	8.55	72	2.2	3.2	309	25.5	3163	74.2	28.3	2346	89.22	18	449.4545455	2754.5	81.71	23.15
122369	2	26	4	4	12919.37362	0.31	1	1	1	45	92	112	65	6.84	78	1.2	3.2	309	21.9	NA	NA	NA	NA	NA	NA	824	NA	NA	NA
124208	2	79	4	5	8043.769039	3.92	2	2	1	11	103	19	13	6.84	79	2.3	3	309	30.7	4509	89.49	36.1	1718	77.05	10.9	403.0434783	3113.5	83.27	23.5
113899	2	37	5	4	20399.35184	NA	2	2	2	51	42	33	17	5.13	68	2.7	2.9	309	33.7	2575	63.29	17.3	NA	NA	NA	331.8888889	NA	NA	NA
111586	2	55	5	5	51117.13657	3.95	1	1	1	29	81	31	22	5.13	68	2.2	2.9	309	30.6	909	46.66	8.4	1418	50.16	21.7	407.3181818	1163.5	48.41	15.05
111308	2	57	3	5	34890.83455	5	2	2	1	16	87	18	18	5.13	66	2.7	8.5	308	49.6	957	30.4	9.8	815	26.7	14.4	969.6296296	886	28.55	12.1
112824	2	64	3	4	6941.126247	1.68	1	1	1	6	115	16	9	3.42	62	2.1	7.2	308	35.1	3611	104.12	27.7	1810	51.23	24.7	1056	2710.5	77.675	26.2
114533	2	23	3	3	86014.70648	NA	1	1	1	8	57	11	15	8.55	69	2.6	6.9	308	27.7	2307	117.16	16.8	1763	77.36	10.3	817.3846154	2035	97.26	13.55
121758	2	30	3	4	69586.9467	1.93	1	2	1	22	79	16	19	1.71	65	3.2	6.8	308	32.5	1740	74.5	8.1	3387	85.55	30.3	654.5	2563.5	80.025	19.2
113628	2	37	3	4	51480.95675	2.19	1	1	1	10	94	18	32	17.1	72	1.7	6.6	308	40.5	2037	41.92	14.4	2742	78.85	22.9	1195.764706	2389.5	60.385	18.65
111789	2	38	3	4	41183.92828	1.24	2	1	1	12	60	18	13	8.55	74	3.1	6	308	27.9	NA	NA	NA	NA	NA	NA	596.1290323	NA	NA	NA
109652	2	76	3	3	22270.98392	0.84	2	1	1	12	94	18	14	3.42	73	1.9	5.8	308	NA	NA	NA	NA	NA	NA	NA	940.2105263	NA	NA	NA
122955	2	31	4	4	7689.609816	2.32	2	2	1	10	65	11	17	3.42	70	2.3	5.7	308	37.8	3300	135.69	11.4	2218	73.68	18.7	763.3043478	2759	104.685	15.05
120610	1	57	3	4	10959.66514	4.05	1	2	1	18	80	18	19	5.13	74	1.3	5.3	308	28.4	3720	104.64	15.3	2094	82.98	11	1255.692308	2907	93.81	13.15
123796	2	28	4	5	25455.01659	1.18	1	2	1	9	45	16	19	3.42	70	2.7	5	308	27.2	1801	54.61	6.7	2023	41.82	15.8	570.3703704	1912	48.215	11.25
116972	2	48	1	4	24945.71113	4.31	1	2	1	31	92	30	26	5.13	75	4.2	4.6	308	37.4	1850	78.55	9.8	NA	NA	NA	337.3333333	NA	NA	NA
111045	1	38	1	5	22842.90173	3.6	1	2	1	13	87	19	11	5.13	75	1.3	4.5	308	28.6	2448	151.38	16.5	1988	85.95	13.7	1066.153846	2218	118.665	15.1
116805	2	70	3	4	59432.64	0.72	2	2	1	26	87	23	38	6.84	80	1.9	4.3	308	56.3	1574	87.77	7.1	1333	82.58	10.4	697.0526316	1453.5	85.175	8.75
120880	2	18	2	NA	21406.03311	NA	2	2	NA	12	97	20	12	6.84	75	1.9	4.3	308	27.4	1397	49.32	31	NA	NA	NA	697.0526316	NA	NA	NA
112238	2	66	1	1	5300.672285	1	1	2	2	26	59	22	20	5.13	74	2.9	3.8	308	28.1	2488	85.11	45.4	1119	65.76	18.4	403.5862069	1803.5	75.435	31.9
113715	1	80	3	4	10312.69895	2.46	2	1	1	14	99	19	22	10.26	67	2.4	3.7	308	29	652	24.75	2.8	1409	150.36	4.5	474.8333333	1030.5	87.555	3.65
118989	2	53	5	5	16537.04298	5	2	2	1	17	63	20	18	8.55	73	2.5	3.6	308	19.6	991	51.54	15	1688	58.28	23.2	443.52	1339.5	54.91	19.1
120326	2	19	3	NA	57130.28716	5	1	2	1	9	87	16	11	6.84	76	2.7	3.5	308	24.1	1704	45.57	11.2	NA	NA	NA	399.2592593	NA	NA	NA
121964	2	73	2	1	23549.66774	1.72	2	1	1	13	59	19	12	10.26	73	1.5	3.5	308	25.1	1235	38.04	11.2	1039	31.63	7.7	718.6666667	1137	34.835	9.45
112532	2	63	3	4	36053.75877	2.99	1	2	1	17	103	18	14	5.13	72	2.7	3.4	308	33.3	2369	69.73	21.9	3195	89	22.8	387.8518519	2782	79.365	22.35
109560	1	34	1	5	41558.6393	NA	2	2	1	22	59	26	12	5.13	68	2	3.4	308	27	1903	105.36	20.1	NA	NA	NA	523.6	NA	NA	NA
110835	2	50	4	2	6578.882216	0.6	2	2	1	13	79	15	20	3.42	67	2	3.3	308	34.2	890	36.19	6.7	1572	82.55	8.8	508.2	1231	59.37	7.75
110791	2	56	5	5	10579.72322	4.44	2	2	2	13	76	14	30	6.84	61	1.4	3.3	308	24.5	2280	80.09	4.7	956	41.08	3.3	726	1618	60.585	4
120683	1	71	3	5	28802.71674	NA	2	2	1	21	114	22	13	8.55	75	1.2	3.1	308	26.4	2078	90.66	21.5	1903	102.77	34.3	795.6666667	1990.5	96.715	27.9
113353	2	60	5	3	5579.508762	NA	2	1	1	10	127	22	18	5.13	81	3	3	308	19.6	NA	NA	NA	NA	NA	NA	308	NA	NA	NA
119777	2	80	4	2	12406.23325	1.48	2	1	1	6	74	11	7	5.13	65	3	2.9	308	37.6	828	15.21	2.8	837	23.53	2.2	297.7333333	832.5	19.37	2.5
122346	1	33	4	2	10066.11342	1.13	2	1	1	12	63	18	19	1.71	73	2.3	2.6	308	26.4	2657	71.88	15.6	1669	58.61	9.7	348.173913	2163	65.245	12.65
116656	1	40	3	5	104119.5305	5	1	2	1	27	70	30	22	6.84	69	1.4	2.4	308	29.4	2290	68	10.3	2594	160.08	7.3	528	2442	114.04	8.8
116687	2	29	4	5	10086.68833	1.65	1	2	NA	15	60	16	18	3.42	85	1.5	1.8	308	36.2	NA	NA	NA	NA	NA	NA	369.6	NA	NA	NA
118140	2	54	2	4	9491.602196	0.92	2	1	1	8	66	11	33	3.42	64	1.5	1.6	308	29.2	367	4.69	1.1	342	15.24	3.5	328.5333333	354.5	9.965	2.3
119532	1	60	4	3	5605.183452	0.62	1	1	1	24	69	24	119	5.13	73	1.7	7.2	307	31.8	4928	131.03	23.5	NA	NA	NA	1300.235294	NA	NA	NA
109705	1	38	4	3	27235.58711	0.73	2	2	1	22	89	15	64	6.84	73	2.2	6.6	307	NA	3518	81.22	18.1	1021	54.2	12.1	921	2269.5	67.71	15.1
122624	1	76	3	5	32372.57462	4.86	1	1	1	31	51	30	24	15.39	67	1.7	6.6	307	28	1895	90.95	15.2	1011	58.85	5.6	1191.882353	1453	74.9	10.4
112525	2	65	4	2	4608.178189	NA	2	2	1	18	137	30	26	3.42	68	3.9	6.2	307	41.4	1828	50.71	14.6	446	16.01	2.1	488.0512821	1137	33.36	8.35
118742	2	80	3	5	70275.74273	4.12	1	1	1	13	77	19	7	8.55	59	1.3	5.8	307	27.7	722	24.2	3.2	941	36.15	10	1369.692308	831.5	30.175	6.6
124121	2	39	3	5	66056.04866	5	2	2	1	14	59	12	10	3.42	70	2.5	5.4	307	35.6	1806	100.47	9.9	2286	117.16	13.3	663.12	2046	108.815	11.6
110427	2	28	5	4	16945.94989	0.94	2	1	1	12	69	11	15	10.26	73	2.4	4.9	307	33.6	933	37.95	1.1	1878	96.99	3.8	626.7916667	1405.5	67.47	2.45
114731	2	80	3	4	15681.8161	1.48	1	1	1	18	69	19	33	6.84	71	2.7	4.8	307	23.2	704	59.17	4.7	1132	51.92	11.5	545.7777778	918	55.545	8.1
119562	2	80	1	1	11494.33863	NA	2	2	2	11	99	17	12	5.13	73	2.5	4.8	307	39.6	785	29.84	17.8	1199	39.01	12.9	589.44	992	34.425	15.35
122752	1	54	5	4	16521.54226	2.18	1	1	1	23	49	18	52	6.84	69	3.4	4.7	307	42	3400	169.68	25.1	3028	130.37	12.1	424.3823529	3214	150.025	18.6
111453	1	26	1	3	41299.18682	3.16	2	1	1	16	86	17	12	5.13	70	3.4	4.7	307	25	7146	288.28	47.2	NA	NA	NA	424.3823529	NA	NA	NA
119648	2	65	5	5	12128.77756	5	2	2	1	11	57	14	11	3.42	69	2.4	4.5	307	26.8	1188	36.92	22.6	1806	51.48	35.5	575.625	1497	44.2	29.05
119503	1	50	4	4	4502.571937	0.26	1	1	1	18	67	22	21	5.13	66	2	4.5	307	29.2	3731	114.99	14.2	2828	84.16	14.8	690.75	3279.5	99.575	14.5
115341	2	80	5	1	7690.187924	1.16	1	2	NA	11	82	19	10	13.68	77	3.3	4.3	307	21.8	1476	95.35	12.3	1299	87.24	18.3	400.030303	1387.5	91.295	15.3
114367	2	54	5	5	4016.641096	4.66	1	2	NA	19	109	21	15	6.84	76	3.1	4.3	307	29.7	NA	NA	NA	NA	NA	NA	425.8387097	NA	NA	NA
119529	2	80	5	5	19634.83371	2.85	2	2	NA	34	78	35	35	5.13	76	2.5	4.1	307	NA	2415	58.13	19.8	1085	71.46	7.8	503.48	1750	64.795	13.8
123472	1	39	5	2	14314.11627	5	2	2	1	15	54	14	14	6.84	73	1.5	4	307	29.9	2021	49.45	9.6	3199	98.42	13.8	818.6666667	2610	73.935	11.7
110984	2	44	3	5	133834.4065	5	2	2	1	13	45	15	6	5.13	67	2.9	3.9	307	30.3	1364	74.8	13.8	1243	81.96	26.8	412.862069	1303.5	78.38	20.3
122015	1	39	1	1	18474.21453	0.29	2	1	1	19	88	22	24	6.84	67	2.1	3.9	307	NA	3146	157.01	24.1	NA	NA	NA	570.1428571	NA	NA	NA
115991	2	19	3	NA	24873.1221	NA	2	2	1	9	71	14	7	5.13	68	2.5	3.7	307	NA	2119	134.17	40.3	943	34.3	12.4	454.36	1531	84.235	26.35
110004	2	20	5	4	45151.22931	5	2	2	1	10	51	15	23	8.55	78	2.5	3.4	307	22.1	971	29.76	9.3	1779	67.02	6.5	417.52	1375	48.39	7.9
113369	1	51	2	4	24919.55923	5	2	2	1	18	68	19	13	5.13	69	2.4	3.2	307	32	2056	69.68	12.6	1590	117.28	4.6	409.3333333	1823	93.48	8.6
116898	2	61	3	4	63594.53241	3.49	1	1	1	21	99	18	19	3.42	76	1.9	3	307	31.8	1540	50.38	4.1	1154	33.8	10.2	484.7368421	1347	42.09	7.15
123927	1	32	3	4	12280.57845	1.81	1	2	1	21	58	18	17	10.26	72	2.6	2.9	307	23.2	3365	122.67	22	2703	88.42	10.3	342.4230769	3034	105.545	16.15
121410	2	60	2	3	6845.665966	2.4	1	2	1	20	87	19	21	15.39	78	1.4	2.9	307	35.4	2329	74.85	14.9	NA	NA	NA	635.9285714	NA	NA	NA
123304	1	33	4	4	21239.78015	NA	1	1	1	15	74	17	18	10.26	71	3.5	2.8	307	27.1	NA	NA	NA	NA	NA	NA	245.6	NA	NA	NA
124009	1	37	3	5	96180.04573	3.56	2	2	1	27	82	24	34	5.13	67	1.8	2.8	307	33.5	3937	122.84	21.9	4607	103.13	14	477.5555556	4272	112.985	17.95
123400	2	71	4	3	9660.26435	NA	2	2	1	15	78	19	24	5.13	76	2.9	2.4	307	50.6	1160	57.66	8.9	1106	43.99	2.3	254.0689655	1133	50.825	5.6
110810	1	70	4	3	8314.811187	1.89	2	1	1	32	56	20	62	8.55	66	1	8.3	306	35.6	1434	49.86	9.4	1246	69.49	8	2539.8	1340	59.675	8.7
121052	2	24	2	3	15080.94593	2.11	2	2	1	16	100	18	14	1.71	71	3.6	7.9	306	41.3	NA	NA	NA	NA	NA	NA	671.5	NA	NA	NA
123693	2	38	1	3	35416.59751	3.67	1	2	2	8	67	15	17	5.13	74	3.1	7.5	306	32.8	1056	41.53	7.5	1320	38.63	10.4	740.3225806	1188	40.08	8.95
110545	1	37	3	3	68615.37036	1.63	1	2	1	32	61	25	24	20.52	75	2.5	7.5	306	42.9	2766	89.17	18.3	1799	73.92	10.4	918	2282.5	81.545	14.35
123949	1	66	2	4	16194.66389	2.46	2	2	1	16	68	14	27	1.71	77	2.3	7.2	306	31.4	1936	86.47	21	2230	113.92	18.3	957.9130435	2083	100.195	19.65
109312	2	48	3	5	133567.95	5	1	2	1	18	61	20	18	3.42	71	3.5	7.1	306	23.9	2660	74.62	38.1	2727	69.4	15	620.7428571	2693.5	72.01	26.55
110806	2	53	3	1	44283.27573	0.71	2	1	1	13	118	14	22	3.42	70	1.9	6.8	306	37.6	1609	50.95	21.8	3608	79.93	19.9	1095.157895	2608.5	65.44	20.85
114596	1	78	2	2	10211.20255	1.54	2	1	1	16	133	21	27	11.97	79	2.7	6.7	306	26.8	1764	101.51	18.8	3432	153.07	24.7	759.3333333	2598	127.29	21.75
111674	1	61	3	5	34671.04777	NA	1	2	1	29	61	37	19	6.84	71	2.5	6.5	306	39.8	NA	NA	NA	NA	NA	NA	795.6	NA	NA	NA
109939	2	37	2	1	15760.39879	NA	2	2	2	10	92	15	10	3.42	75	2.3	6.4	306	23.5	1323	25.83	14.7	NA	NA	NA	851.4782609	NA	NA	NA
111824	1	63	5	5	9387.643628	3.39	2	1	1	32	94	24	235	11.97	71	2.8	6.2	306	24	1871	72.08	11.7	2137	98.14	15.1	677.5714286	2004	85.11	13.4
119383	2	34	3	5	50470.62769	5	2	2	1	21	47	13	14	3.42	77	5.2	5.8	306	45.5	2289	72.19	11.3	1078	37.7	7	341.3076923	1683.5	54.945	9.15
113366	2	26	1	3	21731.01318	0.59	2	1	1	7	67	12	8	3.42	69	2.2	5.6	306	36.8	2069	62.33	15.9	1899	68.16	8	778.9090909	1984	65.245	11.95
119801	2	48	5	2	12032.40485	3.82	2	2	2	25	93	19	12	3.42	70	2.4	5.5	306	32.8	2105	51.82	27.4	2307	70.06	18.2	701.25	2206	60.94	22.8
119699	2	72	5	1	10668.98379	2.28	2	2	NA	66	94	54	61	6.84	80	2.5	5.4	306	29.1	NA	NA	NA	NA	NA	NA	660.96	NA	NA	NA
121329	2	63	3	3	30216.49779	1.67	2	1	1	37	201	49	106	5.13	73	1.8	5.3	306	18.6	4488	65.36	28.9	1547	60.98	11.5	901	3017.5	63.17	20.2
115225	2	70	3	3	22316.63035	1.74	2	1	1	13	74	17	33	6.84	71	3	5.2	306	23.3	2174	72.49	19.5	1838	68	14	530.4	2006	70.245	16.75
122867	2	22	1	4	17529.97064	3.98	2	2	1	23	64	20	17	5.13	74	2.7	5.1	306	20.8	2334	49.04	18.5	1172	45.21	5	578	1753	47.125	11.75
117092	2	69	3	3	43614.04188	1.72	1	2	1	15	84	17	33	3.42	73	2.4	4.5	306	36.1	1443	46.79	18.8	1397	39.87	9.2	573.75	1420	43.33	14
118008	2	44	5	2	15610.42952	1	2	2	2	31	74	25	25	3.42	72	3.1	4.4	306	22.8	2451	105.45	34.9	1725	57.63	37.1	434.3225806	2088	81.54	36
113761	1	25	5	2	46926.10225	2.21	1	1	1	22	41	16	20	3.42	67	2.2	4.4	306	25.5	926	61.95	5.3	1250	68.25	6.2	612	1088	65.1	5.75
122576	2	55	5	2	21442.45549	1.36	1	2	2	12	79	22	22	3.42	78	3	4.1	306	16.7	2319	99.24	10.7	1605	37.64	7.8	418.2	1962	68.44	9.25
114645	2	45	1	2	27599.24073	1.64	2	1	1	10	60	10	15	3.42	64	1.7	4.1	306	37.4	1551	55.69	11.4	2503	94.88	34.1	738	2027	75.285	22.75
118711	2	34	5	5	19343.26251	5	2	2	1	15	54	17	15	3.42	75	1.9	3.9	306	25.3	2660	109.88	16.6	2270	150.74	23.1	628.1052632	2465	130.31	19.85
123128	1	58	4	3	20992.53206	0.03	1	1	1	16	97	21	32	5.13	79	2.5	3.7	306	25.1	1502	41.45	13.3	1341	48.5	15.8	452.88	1421.5	44.975	14.55
116806	2	49	4	4	7164.86934	5	1	2	2	21	120	21	17	3.42	74	2.8	3.5	306	34.8	1512	38.04	10	1126	27.46	5.3	382.5	1319	32.75	7.65
109349	2	47	1	5	32224.7873	NA	2	2	1	22	81	14	30	5.13	72	2.2	3.5	306	40.5	1895	65.26	7.7	3187	114.58	34.2	486.8181818	2541	89.92	20.95
114579	1	71	2	2	6031.356671	1.17	2	1	1	19	85	22	29	5.13	72	1.9	3.2	306	31.8	2016	66.46	12.3	1484	47.21	7.6	515.3684211	1750	56.835	9.95
117923	2	41	3	2	24936.687	1.61	1	1	1	28	74	37	47	6.84	73	1.7	3.2	306	31.6	2417	58.23	13.3	2670	83.11	10.1	576	2543.5	70.67	11.7
112206	1	22	4	4	22745.4301	2.03	1	2	1	19	69	23	13	10.26	77	1.1	3.2	306	20.9	1094	66.85	8.9	2005	82.51	21.4	890.1818182	1549.5	74.68	15.15
116846	1	52	4	3	7263.943522	2.8	2	2	1	15	101	18	17	13.68	71	1.4	3.1	306	29.2	2846	44.5	11.2	1955	35.7	9	677.5714286	2400.5	40.1	10.1
122922	2	73	3	4	25641.73841	4.73	1	2	1	13	89	21	30	3.42	66	1.2	3.1	306	27	2285	85.79	13.1	1763	65.63	8.8	790.5	2024	75.71	10.95
109770	2	47	4	5	22661.76072	5	2	1	1	22	162	19	15	1.71	74	2.8	2.8	306	26.1	1823	70.59	14.7	1547	56.19	13.9	306	1685	63.39	14.3
113487	2	52	4	3	17944.65026	4	2	2	1	18	73	15	13	6.84	70	1.8	2.8	306	46.6	2036	69.87	7.9	1824	52.76	15.5	476	1930	61.315	11.7
122004	2	40	3	3	59796.90185	1.55	1	1	1	28	67	24	24	6.84	75	3	12	305	29.7	1042	32.09	5	1286	33	5.4	1220	1164	32.545	5.2
121810	2	31	3	5	71627.08146	3.4	2	2	1	11	58	12	8	1.71	62	2.2	11.9	305	42.7	4040	172.48	37.6	2355	64.76	17.1	1649.772727	3197.5	118.62	27.35
124080	2	35	3	2	17751.36777	2.96	1	2	NA	10	96	16	13	6.84	74	2.6	8.5	305	34	NA	NA	NA	NA	NA	NA	997.1153846	NA	NA	NA
110699	2	56	4	4	8157.115512	1.83	1	2	1	12	71	13	46	3.42	68	2.1	7.2	305	39.9	1898	61.9	16.4	1764	64.89	12.9	1045.714286	1831	63.395	14.65
123447	2	28	1	5	51965.56418	4.34	1	2	2	11	78	18	10	3.42	73	3	6.8	305	27.7	1866	76.05	29.4	1682	107.67	18.6	691.3333333	1774	91.86	24
117912	2	64	2	1	14995.58834	0.95	2	2	NA	27	80	26	43	5.13	73	3.3	6.5	305	30.6	793	34.1	13.6	1509	49.82	18	600.7575758	1151	41.96	15.8
112571	1	47	4	4	13183.22233	2.37	2	2	1	10	94	18	15	6.84	69	1.7	6	305	19.2	2431	81.86	23.5	2764	111.05	22.8	1076.470588	2597.5	96.455	23.15
110082	2	78	3	2	22514.94717	NA	2	1	NA	9	108	16	21	3.42	65	3	5.7	305	23	NA	NA	NA	NA	NA	NA	579.5	NA	NA	NA
118893	1	29	5	5	8376.119834	1.5	2	2	2	23	141	23	25	6.84	79	2.7	5.7	305	25.5	3087	119.45	15.5	4119	143.54	27.3	643.8888889	3603	131.495	21.4
111555	2	29	5	5	19250.94256	5	2	2	1	12	69	13	18	5.13	76	3.3	5.5	305	41.6	NA	NA	NA	NA	NA	NA	508.3333333	NA	NA	NA
117598	1	70	5	3	46454.74598	3.78	1	1	1	19	81	17	45	6.84	70	1.9	5.5	305	36.9	2380	143.2	10.3	3010	145.05	13.8	882.8947368	2695	144.125	12.05
124605	2	74	3	2	22282.43278	1.23	1	1	1	22	86	24	14	3.42	71	1.6	5.5	305	27.7	1380	59.81	16.1	906	53.8	15.2	1048.4375	1143	56.805	15.65
109601	1	30	3	5	83619.59253	NA	2	2	2	23	72	23	15	5.13	77	2.3	5.1	305	33.5	2600	91.24	24.7	2607	137.5	26.2	676.3043478	2603.5	114.37	25.45
117251	1	67	3	4	19662.72739	NA	2	2	2	13	50	14	14	6.84	69	1.8	4.9	305	26.3	2783	71.24	30.1	1908	75.32	19.9	830.2777778	2345.5	73.28	25
122586	2	18	4	NA	21079.66201	3.03	2	2	1	12	104	17	9	3.42	69	1.6	4.9	305	36.5	2841	52.95	10.1	2736	71.89	14.1	934.0625	2788.5	62.42	12.1
110531	2	68	4	3	5142.830572	0.99	2	2	1	11	69	12	21	3.42	77	2.9	4.7	305	36.9	970	47.12	6.7	1067	45.81	6	494.3103448	1018.5	46.465	6.35
124486	2	36	3	4	44981.60022	1.48	2	2	1	15	67	16	27	5.13	71	2.2	4.7	305	33.8	1150	57.97	6.1	1959	87.75	14.5	651.5909091	1554.5	72.86	10.3
113275	1	70	3	4	49071.96365	4.93	2	1	1	18	63	21	21	10.26	71	1.7	4.7	305	23.2	4180	118.94	33.3	2193	88.6	27	843.2352941	3186.5	103.77	30.15
117293	1	55	3	3	76250.9754	5	1	2	1	29	72	22	42	6.84	72	1.3	4.6	305	31.9	3910	131.59	26	3456	131.83	12	1079.230769	3683	131.71	19
122240	2	63	3	4	56185.65075	3.95	1	2	1	24	68	18	29	8.55	76	2.3	4.2	305	33.5	1504	49.47	12.6	2422	57.4	26.9	556.9565217	1963	53.435	19.75
116706	2	42	1	5	49124.65427	5	2	2	1	15	94	14	20	3.42	70	2.9	4	305	37.2	1762	68.39	11.5	1605	77.77	11.5	420.6896552	1683.5	73.08	11.5
115316	2	46	5	5	11492.72924	2.73	2	2	2	36	102	36	39	8.55	82	2.5	3.6	305	23.6	2588	112.96	36.3	376	13.7	3.6	439.2	1482	63.33	19.95
122342	1	63	4	4	9329.589839	3.84	2	1	1	14	72	15	21	6.84	73	1.8	3.4	305	NA	1915	79.59	11.9	2641	62.24	13.4	576.1111111	2278	70.915	12.65
116131	1	38	4	5	10312.14663	1.43	1	1	1	30	90	23	34	5.13	67	2.2	3	305	32.9	2385	62.6	14.1	1840	51.74	11.4	415.9090909	2112.5	57.17	12.75
118901	1	36	5	2	18745.50159	1.06	1	1	NA	19	64	15	22	6.84	74	2.1	2.9	305	24	2197	61.91	44.9	NA	NA	NA	421.1904762	NA	NA	NA
120983	2	60	2	5	13161.65918	3.88	2	1	1	36	70	20	158	5.13	66	2.2	2.6	305	29.2	2632	89.08	22.4	1437	49.1	16.3	360.4545455	2034.5	69.09	19.35
119254	2	51	4	3	21492.77015	NA	2	2	1	17	94	16	30	8.55	76	1.5	2.5	305	40.1	1326	43.5	5.7	1172	74.44	4.2	508.3333333	1249	58.97	4.95
117938	1	47	4	5	9130.824803	NA	2	2	1	21	106	21	29	5.13	74	2.1	2.3	305	NA	NA	NA	NA	NA	NA	NA	334.047619	NA	NA	NA
111688	2	36	4	4	4022.61679	1.3	1	2	1	13	90	16	17	5.13	67	1.5	1.9	305	34.9	1728	65.96	4.5	1693	42.3	13.3	386.3333333	1710.5	54.13	8.9
120380	1	34	3	3	35737.39863	1.71	1	1	1	24	74	21	41	8.55	75	2.4	11.9	304	36.5	2346	51.39	3.4	1579	71.39	11.2	1507.333333	1962.5	61.39	7.3
121160	1	72	3	3	47072.20643	4.57	1	1	1	20	84	20	37	13.68	66	2.2	6.9	304	29.6	2845	72.65	16.7	NA	NA	NA	953.4545455	NA	NA	NA
112021	2	52	3	5	109634.8702	5	1	2	1	17	90	14	45	3.42	68	2.8	6.2	304	43.1	2212	61.54	10	2572	66.04	16.7	673.1428571	2392	63.79	13.35
111120	1	50	1	3	48436.73409	1.19	1	1	NA	138	95	174	338	6.84	79	2.2	6.1	304	30.4	NA	NA	NA	NA	NA	NA	842.9090909	NA	NA	NA
123316	2	38	3	4	43803.11411	1.27	1	1	1	21	64	17	40	5.13	71	2.4	5.8	304	53.7	1699	68.75	15.5	1412	96.43	7.5	734.6666667	1555.5	82.59	11.5
119889	2	80	3	3	31376.60383	2.4	2	2	1	9	91	16	16	8.55	70	1.6	5.6	304	28.7	1780	63.29	15.7	1031	56.87	6.4	1064	1405.5	60.08	11.05
122937	1	41	2	3	29495.55919	2.12	2	2	1	14	71	14	10	5.13	68	3	5.3	304	42.8	2812	92.18	24.5	2438	90.04	9.5	537.0666667	2625	91.11	17
121997	1	24	2	3	19143.27502	0.12	1	2	2	16	134	20	14	20.52	80	2.9	5.3	304	42.3	1718	27.25	17.3	3674	162.7	37.2	555.5862069	2696	94.975	27.25
115788	2	65	4	4	5988.283804	2.66	1	1	1	16	57	19	22	13.68	73	1.8	5.3	304	23.6	1628	78.72	20.7	2684	126.49	41.9	895.1111111	2156	102.605	31.3
124781	1	20	1	4	24694.33953	3.4	1	2	1	24	94	14	37	8.55	75	3.9	5.2	304	29.4	1687	67.9	8.5	NA	NA	NA	405.3333333	NA	NA	NA
113968	2	77	3	2	25657.34618	1.81	2	1	1	20	137	22	25	3.42	76	1.6	4.8	304	23.4	1141	27.32	11	809	39.57	4.7	912	975	33.445	7.85
120407	1	42	2	3	10045.1678	0.34	1	2	1	39	97	20	27	6.84	72	1.4	4.8	304	27.8	4028	158.68	38	3652	145.97	35.1	1042.285714	3840	152.325	36.55
115583	1	63	1	4	17527.33193	4.97	1	2	1	22	74	19	21	8.55	65	2.7	4.7	304	36.6	1605	55.85	8.6	1379	48.94	16.8	529.1851852	1492	52.395	12.7
109969	2	48	2	5	26822.66869	1.72	1	2	NA	11	72	17	18	1.71	60	4.6	4.6	304	NA	NA	NA	NA	NA	NA	NA	304	NA	NA	NA
117504	2	49	3	3	110676.6618	5	2	2	1	13	89	15	24	3.42	72	2.5	4.6	304	32.6	3001	179.84	13.3	2167	87.04	13.7	559.36	2584	133.44	13.5
111960	2	41	3	4	102181.2084	3.67	2	2	NA	14	63	19	14	3.42	74	2.2	4.5	304	25.9	NA	NA	NA	NA	NA	NA	621.8181818	NA	NA	NA
122097	2	38	3	4	73446.5514	3.92	1	1	1	10	74	19	12	3.42	74	1.9	4.4	304	25	955	51.68	5.5	1004	44.78	9.4	704	979.5	48.23	7.45
116028	2	43	3	5	83937.22307	5	1	1	1	12	42	15	19	5.13	65	2.2	4.2	304	36.2	1652	137.45	24.9	2982	98.05	9.4	580.3636364	2317	117.75	17.15
122302	2	23	3	5	117800.3642	1.07	2	2	1	9	55	15	9	8.55	74	1.9	4.2	304	20.5	1589	84.17	22.6	1954	48.71	24.1	672	1771.5	66.44	23.35
111716	2	55	5	3	9879.727529	1.5	2	2	2	9	101	16	24	5.13	81	3.1	4.1	304	27.1	1314	54.14	18.5	1887	64.57	17.6	402.0645161	1600.5	59.355	18.05
109333	2	41	2	4	16401.59972	5	1	2	1	14	61	17	8	5.13	68	3.5	4	304	26.4	1684	67.16	16.8	1810	88.25	23.3	347.4285714	1747	77.705	20.05
118775	2	56	3	4	25823.75454	5	2	1	1	15	93	18	13	3.42	67	1.3	4	304	28	1875	95.2	20.3	680	32.01	13.3	935.3846154	1277.5	63.605	16.8
120473	2	80	4	4	9399.904352	3.21	2	1	NA	9	76	14	22	3.42	74	1	3.9	304	NA	1926	42.95	11.2	1986	50.85	9.1	1185.6	1956	46.9	10.15
123010	1	66	4	3	7044.942153	3.46	2	1	NA	14	105	17	25	5.13	67	2.1	3.6	304	32.1	NA	NA	NA	NA	NA	NA	521.1428571	NA	NA	NA
118232	2	25	2	3	15684.57352	1.49	1	2	1	22	56	19	19	5.13	71	1.4	3.6	304	25.6	2094	79.17	8.4	NA	NA	NA	781.7142857	NA	NA	NA
120485	1	25	3	3	29724.08033	1.36	1	2	1	19	77	19	29	10.26	71	1.3	3.6	304	33.5	2859	110.19	19.6	NA	NA	NA	841.8461538	NA	NA	NA
113652	1	26	5	5	6495.119916	1.58	2	2	1	66	89	34	26	5.13	79	4.1	3.5	304	24.3	2624	90.97	49.3	1621	65.92	20.4	259.5121951	2122.5	78.445	34.85
120400	1	19	5	NA	3377.300095	0.87	2	2	2	16	97	17	25	11.97	74	2.1	2.7	304	28.6	303	3.64	1.8	NA	NA	NA	390.8571429	NA	NA	NA
117280	2	60	5	5	15664.13457	5	1	1	2	49	96	37	86	6.84	69	1.2	2	304	28.3	2156	112.5	12.2	2005	82.26	11.3	506.6666667	2080.5	97.38	11.75
112071	2	57	1	2	14135.63955	NA	2	2	2	24	103	18	30	25.65	74	1.9	11.7	303	32.1	809	20.07	3.4	NA	NA	NA	1865.842105	NA	NA	NA
121122	1	46	3	2	16699.63663	0.55	2	1	1	13	82	15	18	6.84	68	2.3	7.4	303	25.5	1971	39.81	3.5	2470	63.99	4.8	974.8695652	2220.5	51.9	4.15
122127	2	18	3	NA	11161.80091	2.64	2	2	1	8	59	10	5	1.71	70	3.3	7.1	303	35.7	1482	95.6	17.2	1318	64.03	16.4	651.9090909	1400	79.815	16.8
113630	1	39	5	5	19675.69459	5	1	2	1	21	61	16	17	6.84	75	2.8	6.6	303	32	3322	171.85	23.8	NA	NA	NA	714.2142857	NA	NA	NA
123934	1	67	5	4	27619.82098	NA	1	1	1	35	91	21	26	8.55	71	6	6.4	303	28.7	2326	167.98	8.2	2138	62.65	18.5	323.2	2232	115.315	13.35
115077	2	29	1	3	34833.02647	1.25	1	2	1	17	85	18	13	6.84	74	3.3	6	303	35.7	2057	60.4	11.3	1466	74.97	6.6	550.9090909	1761.5	67.685	8.95
120062	2	68	3	3	16765.46721	0.7	2	1	2	11	116	15	13	3.42	74	2	5.9	303	30	974	47.87	5.9	1371	52.26	4.7	893.85	1172.5	50.065	5.3
112332	2	59	3	4	131146.1752	NA	2	1	1	18	85	14	29	3.42	68	2	5	303	36	2317	150.33	10	2091	68.09	6.6	757.5	2204	109.21	8.3
120478	1	60	5	5	8649.007736	5	2	2	1	70	65	44	23	6.84	75	2.9	4.9	303	28.8	1639	65.49	6.9	2169	134.12	15.9	511.9655172	1904	99.805	11.4
119335	2	77	1	1	16466.74392	2.59	2	2	1	14	123	19	47	8.55	67	3.1	4.8	303	22.2	NA	NA	NA	NA	NA	NA	469.1612903	NA	NA	NA
110028	2	23	2	3	14497.75548	0.99	1	1	1	62	165	36	35	10.26	77	2.6	4.7	303	19.2	822	12.09	4.2	NA	NA	NA	547.7307692	NA	NA	NA
115711	2	66	3	4	49950.9604	2	2	2	1	14	102	21	12	11.97	73	2.1	4.6	303	27.7	2270	85.14	30.5	1324	62.25	8	663.7142857	1797	73.695	19.25
122078	2	77	3	4	16320.97002	1.76	2	2	2	14	82	19	20	5.13	63	1.7	4.4	303	24.6	1946	52.1	25.1	1638	52.38	32.5	784.2352941	1792	52.24	28.8
120296	2	42	2	1	23096.64107	NA	2	2	1	13	86	20	20	8.55	73	2.1	4.3	303	29.4	2751	108.92	28.9	NA	NA	NA	620.4285714	NA	NA	NA
114212	2	66	5	5	8104.007907	4.78	2	2	1	11	60	15	10	11.97	72	2.5	4.2	303	23.7	NA	NA	NA	NA	NA	NA	509.04	NA	NA	NA
118575	2	42	1	4	15080.23481	NA	2	2	1	28	93	23	26	3.42	82	2.3	4.2	303	27.8	NA	NA	NA	NA	NA	NA	553.3043478	NA	NA	NA
112986	1	22	4	3	13860.53215	3.63	2	2	1	21	81	18	17	3.42	79	1.5	4.1	303	27.5	1158	46.78	9	1274	50.1	7.1	828.2	1216	48.44	8.05
110087	1	62	2	2	10167.67112	NA	1	1	1	17	128	17	21	8.55	69	1.9	3.7	303	24.6	3436	98.72	20.9	2208	69.96	6.2	590.0526316	2822	84.34	13.55
114643	1	50	5	5	22821.80867	NA	2	2	1	19	56	19	19	13.68	77	2.8	3.3	303	23	2234	75.62	28.3	NA	NA	NA	357.1071429	NA	NA	NA
124535	2	47	3	5	94518.4157	3.98	2	2	1	24	60	21	29	8.55	66	1.5	3	303	31.1	1223	48.52	10.5	1423	56.35	14.3	606	1323	52.435	12.4
113204	1	18	2	NA	13544.59189	0.05	1	2	1	19	82	21	31	10.26	81	2	2.9	303	25.2	2666	119.02	3.1	2091	90.61	7.4	439.35	2378.5	104.815	5.25
118179	2	48	3	4	47442.93135	1.55	1	1	1	6	76	14	9	3.42	62	2	2.9	303	18.3	2680	45.48	25.4	NA	NA	NA	439.35	NA	NA	NA
109813	1	32	1	3	46797.79073	2.49	1	1	1	30	66	22	82	3.42	75	3.1	2.8	303	31.7	1961	85.8	12.5	1836	60.29	20.2	273.6774194	1898.5	73.045	16.35
113272	1	18	2	NA	15892.95486	2.41	1	2	2	15	121	21	20	5.13	77	2.5	2.5	303	19.7	2845	98.71	12.6	1599	33.26	13.9	303	2222	65.985	13.25
118552	1	39	4	2	11999.67968	1.65	1	1	1	26	98	18	84	3.42	73	2.1	2.2	303	33.4	2174	83.34	11.2	NA	NA	NA	317.4285714	NA	NA	NA
120573	2	56	4	2	10368.4065	NA	2	2	1	22	86	19	29	8.55	73	2.8	2.1	303	35.4	1730	92.67	10.3	2111	112.16	16	227.25	1920.5	102.415	13.15
112146	2	31	4	4	9255.569561	1.57	1	2	1	8	125	9	32	8.55	73	3.9	8.2	302	42.3	1395	53.07	7	1574	55.17	8.4	634.974359	1484.5	54.12	7.7
118755	1	65	2	5	5205.96059	2.76	1	1	1	11	98	13	22	6.84	75	1.6	8.2	302	38.5	1149	34.61	5.9	1702	80.52	7.2	1547.75	1425.5	57.565	6.55
109617	1	64	1	1	9885.25786	NA	2	2	1	19	111	18	34	13.68	71	1.5	7.3	302	25.6	2026	81.32	22.8	1411	37.49	26.6	1469.733333	1718.5	59.405	24.7
111204	2	32	2	4	49674.32203	5	2	2	1	24	43	20	8	3.42	70	2.8	7	302	22.7	3350	76.16	27.7	2435	83.27	33.6	755	2892.5	79.715	30.65
120105	1	24	4	3	37961.19815	0.59	1	2	NA	18	84	26	13	5.13	71	2.5	6.3	302	62	12501	396.61	69.1	2112	53.79	12.4	761.04	7306.5	225.2	40.75
115435	2	18	2	NA	7314.818304	NA	2	2	2	12	69	18	9	8.55	73	2.3	6.2	302	24.1	1428	39.27	8.9	NA	NA	NA	814.0869565	NA	NA	NA
118723	2	44	5	5	18688.65573	3.39	1	2	1	23	59	20	26	5.13	79	3.6	6	302	28.5	1668	70.34	11	2267	89.12	13.1	503.3333333	1967.5	79.73	12.05
123401	1	46	4	3	4397.73432	1.39	2	1	1	19	84	15	29	3.42	75	2.8	5.8	302	24.6	1909	61.12	3.9	NA	NA	NA	625.5714286	NA	NA	NA
115521	2	70	3	4	27258.1433	2.06	1	2	1	11	80	13	17	6.84	70	3.5	5.6	302	27.9	1115	65.69	6.9	2417	59.57	18.5	483.2	1766	62.63	12.7
116793	2	76	4	3	14513.60561	0.76	1	1	1	8	65	17	8	10.26	78	3.8	5.4	302	33.4	2105	39.24	9.3	1450	91.7	10.4	429.1578947	1777.5	65.47	9.85
109793	2	80	3	4	16875.55972	5	1	2	2	15	103	14	115	6.84	71	2.6	5.4	302	28.5	1481	48.89	7.9	1622	53.46	15.7	627.2307692	1551.5	51.175	11.8
121149	2	43	2	2	11387.80264	2.95	2	2	1	14	104	16	16	5.13	73	3	5.2	302	33.2	1390	40.92	7.1	2074	69.05	10.1	523.4666667	1732	54.985	8.6
122851	2	31	4	3	8904.588161	0.7	2	2	1	13	90	14	14	5.13	72	2.6	5.2	302	53.2	516	17.89	0.4	328	10.15	0.8	604	422	14.02	0.6
113249	2	43	2	2	8308.493238	1.79	2	2	1	11	66	12	17	3.42	71	2.4	4.6	302	35.8	1514	118.32	5.2	1732	73.49	14.9	578.8333333	1623	95.905	10.05
119340	1	31	2	1	11136.15133	1.39	1	1	1	45	59	31	70	5.13	78	3.4	4.1	302	30.4	4814	239.78	45.3	NA	NA	NA	364.1764706	NA	NA	NA
114429	2	69	4	2	11668.18321	1.54	2	2	1	8	110	23	23	3.42	81	2.9	3.9	302	26.6	1602	56.45	12.4	1589	84.98	15.3	406.137931	1595.5	70.715	13.85
118264	1	42	3	4	98036.72478	4	1	1	1	24	52	22	24	3.42	60	1.5	3.8	302	23.3	3431	138.24	28.6	5465	175.85	59.5	765.0666667	4448	157.045	44.05
117062	2	43	5	5	13015.70783	5	1	2	1	19	45	15	19	15.39	71	1.1	3.8	302	20.9	3237	121.77	29.8	3122	94.27	31.1	1043.272727	3179.5	108.02	30.45
114060	2	25	4	4	8655.742906	1.02	1	2	1	13	86	14	12	1.71	70	2.4	3.6	302	35.5	1477	55.71	6.3	1486	53.51	4.5	453	1481.5	54.61	5.4
121043	1	26	1	3	27090.95757	NA	1	2	1	40	66	24	26	6.84	70	1.9	3.5	302	38.8	NA	NA	NA	NA	NA	NA	556.3157895	NA	NA	NA
118577	2	80	3	3	21877.52434	1.48	1	1	2	11	68	12	15	3.42	61	1.4	3.4	302	32.2	1416	56.71	7.5	1407	59.61	11.7	733.4285714	1411.5	58.16	9.6
116066	1	74	4	3	10868.78013	2.32	2	1	1	22	87	28	22	13.68	73	2.4	3.3	302	30.9	904	48.93	6.7	945	38.17	7.2	415.25	924.5	43.55	6.95
123364	2	42	1	4	16889.3013	NA	2	2	1	13	82	15	15	3.42	68	3	3.2	302	29.4	2106	75.97	24.4	NA	NA	NA	322.1333333	NA	NA	NA
118889	2	58	2	5	23174.96087	NA	2	2	1	40	44	31	28	3.42	71	2.4	3.2	302	33.4	2065	60.98	25	1853	50.49	14.5	402.6666667	1959	55.735	19.75
115416	2	64	5	1	12098.85783	4.08	2	2	2	9	71	16	15	5.13	72	2	2.8	302	23.9	NA	NA	NA	NA	NA	NA	422.8	NA	NA	NA
110155	1	22	4	3	10750.103	1.72	1	2	1	12	53	17	16	17.1	73	1.1	2.5	302	25.7	2752	76.03	19.8	NA	NA	NA	686.3636364	NA	NA	NA
110721	2	80	5	1	13286.88265	2.43	2	2	2	11	76	21	11	8.55	74	2.9	2.4	302	23.2	1577	78.56	14.2	NA	NA	NA	249.9310345	NA	NA	NA
110063	2	18	4	NA	4204.73603	0.4	1	2	1	7	90	12	15	10.26	72	1.7	2.4	302	27.1	2551	79.32	23.9	1844	77.88	16	426.3529412	2197.5	78.6	19.95
114130	2	63	5	5	13546.85295	5	2	2	1	13	75	18	21	6.84	72	3	7.2	301	20.9	1286	26.24	22.2	1645	59.89	36.1	722.4	1465.5	43.065	29.15
120714	1	80	3	2	10280.05736	1.32	2	2	1	9	54	15	18	8.55	73	2	7.1	301	NA	NA	NA	NA	NA	NA	NA	1068.55	NA	NA	NA
110120	2	34	3	4	56409.714	1.1	1	1	NA	58	71	35	26	6.84	78	2.9	6.8	301	37.8	3770	132	24	2127	110.72	10.8	705.7931034	2948.5	121.36	17.4
111198	2	56	4	5	13127.36269	NA	2	1	1	11	82	14	18	3.42	74	2.7	6	301	49.1	2180	121.91	9.9	794	49.3	4.3	668.8888889	1487	85.605	7.1
124627	2	19	3	NA	17139.33839	0.82	2	1	NA	18	136	23	19	6.84	75	2.6	5.8	301	35.7	NA	NA	NA	NA	NA	NA	671.4615385	NA	NA	NA
112949	2	47	1	4	16646.93123	5	2	1	1	13	79	14	29	10.26	67	2.6	5.4	301	40.6	1815	88.61	4.4	3204	121.17	19.7	625.1538462	2509.5	104.89	12.05
115560	2	54	3	5	23630.68298	0.54	2	2	1	23	71	21	12	8.55	75	2.6	5.2	301	35.9	2299	33.4	3.6	1398	69.56	3.7	602	1848.5	51.48	3.65
121631	2	28	4	3	11552.05224	0.18	2	2	2	11	68	17	17	5.13	77	2.3	5.2	301	25.4	2769	127.74	15.9	419	3.73	1.6	680.5217391	1594	65.735	8.75
111692	2	38	2	2	24167.41018	2.29	1	2	1	20	102	19	24	5.13	74	3.8	5.1	301	30.4	1271	58.89	15.3	NA	NA	NA	403.9736842	NA	NA	NA
115220	1	21	4	4	13167.2722	3.05	1	2	1	25	72	21	24	6.84	78	3.6	5.1	301	29.6	1290	58.94	16.8	1876	128.59	13.1	426.4166667	1583	93.765	14.95
109739	1	80	3	4	7991.127474	1.81	1	2	1	11	83	17	15	10.26	71	2.4	5.1	301	30	3971	117.36	20.8	NA	NA	NA	639.625	NA	NA	NA
118865	1	18	5	NA	7467.691452	2.59	2	2	2	13	90	16	14	8.55	72	2.1	5.1	301	20.2	2100	70.9	14.6	1206	54.9	10.5	731	1653	62.9	12.55
118370	2	43	3	3	23520.67943	0.59	1	1	1	9	78	19	23	6.84	76	2.6	4.9	301	32.3	1732	52.85	17.4	1248	13.19	8.3	567.2692308	1490	33.02	12.85
117534	2	18	1	NA	5155.959308	1.01	2	2	1	22	103	16	18	8.55	70	3.1	4.8	301	32.5	1608	47.05	15.3	1511	42.94	15.6	466.0645161	1559.5	44.995	15.45
111040	2	48	4	3	3497.376908	1.46	2	2	1	30	97	20	19	6.84	71	3	4.6	301	27.8	3027	94.4	23	NA	NA	NA	461.5333333	NA	NA	NA
111500	2	53	3	4	17695.88683	0.86	1	2	1	19	114	16	14	5.13	74	2	4.6	301	28	3365	86.44	15.1	2162	43.59	8.3	692.3	2763.5	65.015	11.7
111849	1	41	2	5	51200.92557	5	2	1	1	35	96	27	54	3.42	78	3.5	4.3	301	32	4514	154.64	18.5	2459	134.59	17.8	369.8	3486.5	144.615	18.15
123871	2	55	3	3	14844.25863	1.01	1	2	1	13	105	16	36	3.42	66	1.8	4.3	301	27.3	2198	62.95	21.7	1578	32.01	17.5	719.0555556	1888	47.48	19.6
116012	2	60	2	4	4857.666209	NA	1	2	1	23	146	15	27	6.84	78	2.7	4.2	301	24.3	827	54.42	5.3	NA	NA	NA	468.2222222	NA	NA	NA
116056	2	70	3	5	20894.89474	5	1	2	1	22	113	27	32	5.13	66	2.8	4.1	301	28.7	1852	76.38	17.6	1161	62.23	5.8	440.75	1506.5	69.305	11.7
123301	1	23	3	5	35414.40809	NA	1	2	1	95	97	40	85	5.13	75	1.8	4	301	43.3	2881	150.49	28.4	2108	111.69	12.4	668.8888889	2494.5	131.09	20.4
120641	1	41	5	5	9345.969053	5	2	2	1	27	89	24	29	6.84	74	3.8	3.8	301	28	5914	204.05	46.9	2409	176.43	34.9	301	4161.5	190.24	40.9
117014	2	47	3	2	40871.25002	0.58	1	1	1	31	103	18	76	5.13	80	2.2	3.8	301	29.1	1838	17.25	5.7	1639	24.15	3.1	519.9090909	1738.5	20.7	4.4
118949	2	64	2	3	8025.292247	5	2	2	1	17	66	20	66	10.26	71	1.6	3.7	301	33.1	2485	54.95	23.2	1302	49.14	3	696.0625	1893.5	52.045	13.1
110464	2	47	3	4	66542.74376	5	2	2	1	24	72	24	42	6.84	67	1.2	3.6	301	21.7	1384	40.68	12.8	1305	52.31	12.5	903	1344.5	46.495	12.65
117291	2	21	5	4	12531.73713	1.64	1	2	1	16	63	13	12	3.42	68	2.1	3.3	301	25.4	1000	51.98	8.8	NA	NA	NA	473	NA	NA	NA
115147	2	65	2	1	12515.30227	NA	2	2	1	11	125	16	7	8.55	76	1.8	3	301	23.8	1059	41	16.9	466	38.98	2.1	501.6666667	762.5	39.99	9.5
115398	2	38	4	4	6683.443131	1.75	1	2	1	15	89	15	37	8.55	69	3.3	2.9	301	49.6	2536	66.22	17.4	1872	89.51	24.4	264.5151515	2204	77.865	20.9
117918	2	62	5	5	10375.68149	5	2	2	1	16	125	18	14	3.42	69	2.6	2.7	301	36.5	1364	37.21	7.9	1144	35.98	11.2	312.5769231	1254	36.595	9.55
112275	2	46	4	4	15645.46917	2.03	2	2	1	13	51	29	31	5.13	74	1.5	2.5	301	35.9	1033	55.17	3.4	1024	47.76	1.9	501.6666667	1028.5	51.465	2.65
113383	2	55	3	4	134690.6664	3.48	1	2	1	20	99	16	31	5.13	79	1.7	2.4	301	41.6	2213	63.19	18.2	1387	54.96	11.7	424.9411765	1800	59.075	14.95
123774	1	24	3	5	132761.2429	NA	2	2	1	19	56	20	13	13.68	76	1.7	2	301	22.5	2984	115.39	14.3	3229	106.89	26.6	354.1176471	3106.5	111.14	20.45
124702	2	31	4	4	13924.08413	0.93	1	2	1	16	56	13	28	5.13	68	1.5	2	301	30.2	2546	81.52	10.1	1637	89.91	10.8	401.3333333	2091.5	85.715	10.45
110750	1	52	2	1	7118.950199	2.6	1	2	1	23	101	20	27	5.13	73	1.5	2	301	31.5	1895	83.41	23.7	NA	NA	NA	401.3333333	NA	NA	NA
124477	1	59	1	3	14901.70786	1.66	2	1	1	17	95	21	33	6.84	78	1.9	9.8	300	18.5	2276	103.5	18.3	1877	69.3	15.2	1547.368421	2076.5	86.4	16.75
109669	1	59	4	2	21327.30868	0.96	2	1	NA	14	82	19	18	8.55	75	1.1	9	300	22.1	1882	75.2	13.3	1974	59.48	30.9	2454.545455	1928	67.34	22.1
110381	2	40	5	3	28743.18069	0.59	1	1	1	11	89	12	16	3.42	73	3.8	8.2	300	42.8	2193	77.37	10.9	1339	49.79	7.1	647.3684211	1766	63.58	9
113189	1	52	4	2	4971.522551	1.52	1	1	1	52	74	39	69	5.13	75	2.6	8	300	32.4	3085	150.61	8.6	2310	81.47	12.6	923.0769231	2697.5	116.04	10.6
114229	2	46	4	4	8811.595642	3.88	2	2	2	10	84	14	28	5.13	75	3.2	7.7	300	52.4	582	11.31	1	2206	70.35	12.1	721.875	1394	40.83	6.55
116580	2	80	3	4	9545.39672	2.94	2	2	1	14	65	21	16	3.42	66	1.9	7.6	300	22.7	1251	44.81	8.3	1092	31.27	6.5	1200	1171.5	38.04	7.4
109531	1	32	5	5	15902.16045	NA	1	1	1	29	53	20	35	6.84	70	3.3	7.3	300	39.8	NA	NA	NA	NA	NA	NA	663.6363636	NA	NA	NA
114327	2	39	3	5	34322.14437	NA	2	2	1	28	77	17	63	1.71	75	3.2	7.1	300	34.7	2410	94.88	10.1	2812	83.41	13.5	665.625	2611	89.145	11.8
117733	1	46	5	4	109974.4758	NA	1	1	1	38	63	28	45	5.13	70	2.4	7.1	300	35	5493	138.98	16.2	NA	NA	NA	887.5	NA	NA	NA
121682	1	76	3	5	86924.19661	5	1	2	1	21	60	22	16	6.84	71	1.6	6.8	300	35.8	1365	45.89	11.1	1758	56.78	9.3	1275	1561.5	51.335	10.2
118946	1	24	3	3	31499.28636	3.61	1	2	1	14	88	17	21	10.26	76	1.8	6	300	26.1	2794	123.91	16.4	NA	NA	NA	1000	NA	NA	NA
123266	1	36	5	4	33353.80077	NA	2	2	2	23	72	18	28	11.97	83	2.5	5.8	300	27.2	2051	164.81	28.3	1324	54.26	14.8	696	1687.5	109.535	21.55
120647	2	80	3	4	19306.19487	2.4	1	1	1	20	109	23	18	10.26	74	1.3	5.7	300	34.6	2368	77.82	33.7	1507	60.73	11.7	1315.384615	1937.5	69.275	22.7
118269	2	40	1	4	17253.52411	3.4	1	2	1	10	69	12	14	5.13	72	3.9	5.6	300	28.3	2331	93.23	14.6	2152	81.8	25.9	430.7692308	2241.5	87.515	20.25
121383	1	70	3	5	109022.2548	5	2	2	1	39	84	35	53	13.68	70	3.2	5.4	300	27.5	2021	65.92	16.7	1938	143.2	13.3	506.25	1979.5	104.56	15
115191	2	19	5	NA	10394.68879	0.37	1	2	1	9	55	14	13	3.42	73	1.7	5.4	300	24.6	1555	43.07	16.7	1640	78.01	14.3	952.9411765	1597.5	60.54	15.5
123248	1	47	3	5	102575.9412	5	2	2	1	18	67	16	21	8.55	77	2.9	4.5	300	31.9	2544	101.24	17.1	NA	NA	NA	465.5172414	NA	NA	NA
114300	2	80	2	1	7805.036365	NA	2	1	2	12	88	17	41	5.13	74	2.4	4.1	300	18.8	NA	NA	NA	NA	NA	NA	512.5	NA	NA	NA
122524	2	45	3	5	40678.36763	NA	1	2	1	9	56	11	7	6.84	69	1.8	4.1	300	28.2	1340	53.35	11.3	986	39.64	5.7	683.3333333	1163	46.495	8.5
123738	2	68	3	3	83781.19378	3.18	1	2	1	21	88	24	104	8.55	67	0.8	3.9	300	35.3	2008	93.48	14.1	1480	83.43	7	1462.5	1744	88.455	10.55
113677	2	33	3	4	19687.81391	4.66	1	1	NA	10	38	15	9	3.42	74	3.2	3.2	300	25.3	1448	53.44	7.3	1205	41.11	6.5	300	1326.5	47.275	6.9
124453	2	57	1	4	10116.89592	5	1	1	1	12	118	15	40	3.42	76	2.8	3.2	300	25.3	3565	80.05	10.6	2904	84.7	18.7	342.8571429	3234.5	82.375	14.65
117701	1	48	3	2	47054.77411	5	1	2	1	25	92	21	18	13.68	71	2.1	3.2	300	30.3	2109	82.45	11.5	1775	71.06	6.3	457.1428571	1942	76.755	8.9
117398	2	61	3	2	20409.09503	1.88	1	1	1	21	108	18	14	8.55	70	2	3.1	300	58.8	1387	59.08	10.9	1061	45.9	7.4	465	1224	52.49	9.15
118938	2	24	3	5	40339.53737	0.52	1	2	1	18	60	21	18	3.42	69	3	3	300	30.6	1492	82.26	14.5	1580	80.11	15.3	300	1536	81.185	14.9
118981	2	18	4	NA	10629.07811	1.3	2	2	1	15	62	15	10	3.42	80	1.7	3	300	24.1	1764	40.07	6.5	2172	55.59	11.3	529.4117647	1968	47.83	8.9
111436	2	44	4	3	44962.7294	2.78	2	2	1	11	52	17	20	15.39	78	1.5	3	300	20.6	1053	41.93	7.9	1462	50.33	5.9	600	1257.5	46.13	6.9
123274	1	32	5	4	97352.23841	2.1	1	2	1	54	55	45	28	3.42	74	2.7	2.7	300	32.4	4806	81.63	14.8	3191	112.49	13.4	300	3998.5	97.06	14.1
122463	1	53	4	4	8556.771721	5	1	2	1	24	61	22	25	6.84	77	3	2.6	300	35.1	2264	74.88	16.2	3232	88.44	8.2	260	2748	81.66	12.2
114417	1	42	4	4	8073.152273	5	1	2	1	35	67	22	25	6.84	69	1.8	2.6	300	35.9	1863	74.87	3.7	1159	71.45	1	433.3333333	1511	73.16	2.35
124632	1	26	3	4	11025.60407	2.55	2	2	1	11	73	13	16	3.42	68	1.6	2.6	300	26.4	3182	82.84	15.1	2675	75.19	7.2	487.5	2928.5	79.015	11.15
120396	2	67	4	3	6143.991086	0.67	2	2	1	23	93	21	16	8.55	74	1.9	2.2	300	35.9	3378	96.66	13.6	1185	47.16	8.9	347.3684211	2281.5	71.91	11.25
119323	1	47	5	4	19802.21878	0.87	2	1	1	37	347	49	287	13.68	79	3.7	13.7	299	29.6	2598	83.79	8.9	NA	NA	NA	1107.108108	NA	NA	NA
120373	2	24	3	4	66407.83299	1.78	1	2	1	12	58	15	14	5.13	68	2.1	8.5	299	33.8	2016	71.04	21	997	58.36	11.2	1210.238095	1506.5	64.7	16.1
114687	2	54	3	4	60869.421	NA	1	1	1	8	75	11	25	6.84	66	3	7.8	299	27.8	1100	32.8	2.8	544	11.54	6.4	777.4	822	22.17	4.6
120756	2	67	4	4	4460.680347	1.17	2	2	1	19	145	26	155	5.13	71	3	7.7	299	84.4	3615	119.56	20.3	2095	123.18	7	767.4333333	2855	121.37	13.65
110921	2	33	3	5	34017.9605	3.96	2	2	NA	12	100	15	10	3.42	77	4.8	6	299	25.2	2722	91.46	20.8	2127	82.38	21.1	373.75	2424.5	86.92	20.95
117580	1	65	4	1	10727.55364	2	1	2	2	12	47	13	16	15.39	69	1.8	6	299	30.3	2275	58.08	12.7	894	32.4	4.3	996.6666667	1584.5	45.24	8.5
113266	2	44	5	2	4771.413125	1.97	2	2	1	14	63	18	36	23.94	73	2.4	5.6	299	24.5	1533	42.17	12.4	NA	NA	NA	697.6666667	NA	NA	NA
117086	2	28	3	3	110160.6774	3.04	1	1	1	13	47	14	16	8.55	67	2.4	5.4	299	22.5	1038	24.39	7.6	NA	NA	NA	672.75	NA	NA	NA
111724	2	31	3	5	133038.8421	5	1	2	1	16	56	19	13	5.13	68	3.9	5.3	299	26.5	1489	73.06	17.4	1517	34.48	25	406.3333333	1503	53.77	21.2
123436	2	48	4	4	10746.76363	1.2	2	1	1	26	107	26	129	6.84	78	2.3	5	299	24.7	722	16.04	3.1	597	37.65	5.8	650	659.5	26.845	4.45
109891	2	80	3	4	19296.44925	2.06	2	2	1	20	72	18	14	8.55	65	2.2	5	299	31.3	NA	NA	NA	NA	NA	NA	679.5454545	NA	NA	NA
121590	2	63	2	5	14309.7597	4.86	2	2	NA	45	67	46	104	8.55	77	2.4	4.7	299	31.9	923	90.54	4	950	42.17	9.1	585.5416667	936.5	66.355	6.55
111303	1	27	1	1	9686.082187	1.97	1	2	1	27	76	20	27	6.84	73	3.1	4.6	299	32.9	2898	160.87	17	2046	64.76	9	443.6774194	2472	112.815	13
122021	1	23	4	4	25726.29193	1.74	2	2	1	85	73	29	95	6.84	78	3.9	4.3	299	27.6	1575	63.21	4.3	3016	85.92	63.2	329.6666667	2295.5	74.565	33.75
120311	2	65	3	5	71235.4953	3.98	1	2	2	17	89	18	15	8.55	70	1.9	4.2	299	31.2	2218	65.73	52.3	2529	65.32	54	660.9473684	2373.5	65.525	53.15
120331	2	23	4	5	39131.47794	3.92	2	2	1	26	80	18	35	5.13	77	3.9	4.1	299	30.3	498	25.55	4.2	1989	84.32	34.4	314.3333333	1243.5	54.935	19.3
119975	2	19	5	NA	6189.306594	0.33	2	2	2	10	78	15	18	8.55	73	3.9	4.1	299	16.7	429	8.79	4.2	834	30.32	3	314.3333333	631.5	19.555	3.6
114478	2	30	1	4	12915.76796	2.11	2	2	1	14	71	18	12	10.26	71	2	4.1	299	17	2295	42.2	59.9	1869	92.95	48.4	612.95	2082	67.575	54.15
118338	2	80	3	5	28455.14994	2.71	1	1	1	12	65	22	26	8.55	68	0.9	3.8	299	25.9	720	21.57	3.3	2256	85.57	11.1	1262.444444	1488	53.57	7.2
115249	2	57	2	5	46243.57225	5	1	2	2	28	128	25	34	5.13	72	2.7	3.4	299	32.9	1962	109.35	4.8	2288	128.52	17.2	376.5185185	2125	118.935	11
121033	2	19	4	NA	4572.380953	0.17	2	2	1	6	59	15	18	11.97	73	2.1	3.4	299	24.7	1667	70.32	14.1	NA	NA	NA	484.0952381	NA	NA	NA
115258	2	23	2	5	18974.4982	2.93	1	2	1	8	63	13	9	3.42	67	2.7	3.3	299	33.1	3809	126.49	24.5	3154	70.9	15.1	365.4444444	3481.5	98.695	19.8
118561	2	55	5	5	11529.66359	2.43	2	2	2	31	64	20	37	5.13	72	2.7	3	299	31.5	1458	65.41	12.6	NA	NA	NA	332.2222222	NA	NA	NA
119575	1	28	1	4	12364.08382	NA	1	1	1	28	127	19	27	3.42	75	2.2	3	299	26.3	1883	65.96	8.5	4080	88.13	30.1	407.7272727	2981.5	77.045	19.3
119687	1	23	1	3	24847.17528	NA	1	1	1	21	63	19	13	20.52	83	1.7	2.7	299	20.7	NA	NA	NA	NA	NA	NA	474.8823529	NA	NA	NA
120796	2	79	1	1	10370.81124	1.78	2	2	1	14	97	22	11	6.84	65	2.6	2.6	299	NA	1242	59.05	15.5	1704	49.84	23.2	299	1473	54.445	19.35
121917	2	56	3	3	43771.99517	NA	2	1	1	26	80	22	15	5.13	67	2.3	2.6	299	29.3	2120	49.93	45.5	NA	NA	NA	338	NA	NA	NA
116662	2	69	4	4	7669.793918	NA	1	2	1	15	91	19	20	5.13	75	3.5	2.4	299	36.2	759	36.06	7.3	658	26.79	4.6	205.0285714	708.5	31.425	5.95
111979	2	20	4	4	8444.815115	0.73	2	2	1	7	66	16	15	3.42	80	2.2	1.1	299	17.8	587	22.32	2.4	1291	95.56	5.3	149.5	939	58.94	3.85
114686	2	80	3	4	22984.73015	NA	2	1	1	8	96	18	12	8.55	69	1.7	10	298	42.2	568	26.17	8	1048	39.79	7.9	1752.941176	808	32.98	7.95
121982	1	27	3	3	51466.31288	1.59	1	1	1	34	68	20	21	22.23	80	2.5	8.1	298	26.8	4273	147.28	23.4	2584	92.48	19.6	965.52	3428.5	119.88	21.5
116164	2	33	5	3	127644.4788	2.2	1	2	1	16	113	15	15	3.42	73	2.9	7.1	298	32.5	1963	55.32	5.6	3574	145.58	23.3	729.5862069	2768.5	100.45	14.45
112173	1	26	2	2	23336.36014	0.63	1	1	NA	15	43	15	11	1.71	68	2.8	6.4	298	25.6	2655	91.74	24.4	2622	94.42	8.7	681.1428571	2638.5	93.08	16.55
116241	2	28	3	2	24848.85294	0.51	1	1	1	47	85	36	27	5.13	64	2.3	5.9	298	42.4	853	22.16	4.3	1630	35.05	9.7	764.4347826	1241.5	28.605	7
119618	1	61	2	2	6492.525401	1.13	2	2	1	31	78	20	56	13.68	74	1.5	5.1	298	28.7	2004	116.63	9	1293	48.42	6.9	1013.2	1648.5	82.525	7.95
110602	2	30	5	4	15807.77273	5	2	2	1	7	41	22	23	10.26	69	1.5	5.1	298	20	678	17.28	2.6	NA	NA	NA	1013.2	NA	NA	NA
122818	1	18	1	NA	12863.45055	0.72	1	2	2	52	74	27	33	8.55	76	3	4.8	298	36.2	2939	67.23	26.1	NA	NA	NA	476.8	NA	NA	NA
121874	2	23	5	5	31155.48331	5	1	2	1	26	59	21	21	5.13	72	2.8	4.5	298	40.9	2413	82.41	19.9	3283	124.5	25.5	478.9285714	2848	103.455	22.7
120391	2	61	4	3	7249.438131	0.16	2	2	1	14	44	18	31	3.42	75	3.5	4.3	298	34	1549	97.08	4.8	1734	104.4	14.3	366.1142857	1641.5	100.74	9.55
117371	2	44	2	4	16919.93819	1.36	1	1	1	18	56	20	19	5.13	76	2.7	4.1	298	19.6	984	29.45	7.1	1675	52.61	16.3	452.5185185	1329.5	41.03	11.7
121746	2	71	4	3	21697.79385	1.52	1	1	1	10	73	15	10	3.42	80	2	3.9	298	28.4	1141	37.05	7.3	2176	64.42	11	581.1	1658.5	50.735	9.15
110558	2	61	4	4	5877.480836	1.98	2	2	NA	32	86	21	46	13.68	74	2.2	3.6	298	19.9	NA	NA	NA	NA	NA	NA	487.6363636	NA	NA	NA
120509	2	64	3	5	39238.8832	5	2	2	1	24	65	21	13	5.13	76	3.1	3.5	298	31.9	1047	47.93	6.6	1472	53.24	13.3	336.4516129	1259.5	50.585	9.95
115883	1	36	3	4	22458.58028	2.14	2	1	1	32	70	20	25	6.84	72	2.2	3.5	298	24.3	1847	102.1	5	2481	92.01	13.6	474.0909091	2164	97.055	9.3
117732	2	53	4	5	6033.36762	3.08	2	2	1	9	94	14	11	5.13	67	3.2	3.2	298	37.4	1939	63.1	13.6	1772	48.14	17.6	298	1855.5	55.62	15.6
111695	2	30	2	4	36277.37479	1.41	2	2	1	34	58	20	11	3.42	76	2.2	3.1	298	26.7	1490	97.65	14.6	1563	85.82	12.4	419.9090909	1526.5	91.735	13.5
118163	1	51	4	3	13266.1211	0	2	2	1	15	75	16	23	6.84	76	1.6	3	298	31.6	2601	98.85	10.6	1538	37.08	21.4	558.75	2069.5	67.965	16
121638	2	21	4	4	22456.27404	0.45	1	2	1	11	56	18	13	3.42	78	3.2	2.5	298	28.8	1477	75.44	10.8	1599	50.36	9.9	232.8125	1538	62.9	10.35
110789	2	36	1	2	14329.72774	0.87	2	2	1	10	120	13	26	5.13	73	3.5	8.8	297	32.9	1445	80.81	11.9	1128	78.62	9	746.7428571	1286.5	79.715	10.45
120290	2	34	1	3	4978.119425	1.94	1	2	1	14	73	12	17	3.42	67	3.6	8.1	297	40.1	NA	NA	NA	NA	NA	NA	668.25	NA	NA	NA
113736	1	64	1	1	6170.075316	NA	1	1	NA	15	111	14	20	5.13	67	1.9	7.2	297	31.4	NA	NA	NA	NA	NA	NA	1125.473684	NA	NA	NA
113946	2	22	5	4	22968.05043	2.55	2	2	1	54	60	37	26	3.42	75	3.4	6.9	297	29.1	1729	48.61	5.2	1348	48.05	5.1	602.7352941	1538.5	48.33	5.15
122493	2	52	4	4	11526.38647	NA	2	1	2	22	147	16	56	1.71	64	3.8	6.4	297	34.1	1787	52.42	14.4	1827	97.97	11.1	500.2105263	1807	75.195	12.75
109579	2	42	3	4	19090.23617	1.06	2	1	1	6	81	10	10	5.13	70	3	6.4	297	27.2	1380	58.7	6.5	1911	84.76	12.2	633.6	1645.5	71.73	9.35
112231	2	19	3	NA	18403.15719	0.91	1	2	1	22	129	22	32	6.84	72	3.4	5.7	297	46.4	1273	37.09	5.8	NA	NA	NA	497.9117647	NA	NA	NA
112900	2	42	4	4	11311.74439	0.73	1	2	NA	9	73	12	26	3.42	71	2.5	5.4	297	NA	2668	88.3	11.2	NA	NA	NA	641.52	NA	NA	NA
113109	2	57	5	4	8969.111404	0.24	2	2	1	25	47	18	48	11.97	76	2.4	5.4	297	28.5	2128	84.33	18.4	1040	25.37	10.8	668.25	1584	54.85	14.6
117662	2	38	4	4	8441.719475	1.14	1	2	1	16	60	16	18	5.13	72	3.1	5.1	297	31.5	1937	70.91	9.4	1343	79.99	7.1	488.6129032	1640	75.45	8.25
120178	1	33	1	2	4781.191659	1.94	1	2	1	33	77	29	39	5.13	77	3.4	4.5	297	47.9	NA	NA	NA	NA	NA	NA	393.0882353	NA	NA	NA
114197	2	58	2	4	23001.4755	NA	1	2	1	35	108	25	31	3.42	71	1.8	4.4	297	29.5	1740	40.07	10.8	948	33.18	6	726	1344	36.625	8.4
122227	1	66	4	2	4572.258104	0.74	2	1	1	11	70	17	37	5.13	75	1.8	4.3	297	21.2	2517	65.59	9.3	1406	53.46	2.2	709.5	1961.5	59.525	5.75
119031	1	76	3	4	7380.809488	4.01	1	2	1	24	65	22	18	10.26	68	4.1	4.2	297	32.9	1990	113.94	18.4	NA	NA	NA	304.2439024	NA	NA	NA
123446	2	37	1	4	5250.700284	2.46	2	2	1	18	79	17	10	5.13	71	2.7	4.2	297	36.7	1613	64.77	16	915	48.69	11	462	1264	56.73	13.5
122514	1	19	3	NA	43455.79362	1.35	1	2	1	37	74	21	30	8.55	72	2.6	4.1	297	35	412	13.77	6.4	132	1.98	1.5	468.3461538	272	7.875	3.95
116905	2	80	3	3	24680.8052	2.63	2	2	1	18	108	26	30	10.26	68	1.8	4.1	297	24.8	NA	NA	NA	NA	NA	NA	676.5	NA	NA	NA
117654	1	68	4	2	6925.292324	NA	2	1	1	14	64	17	33	13.68	77	3.1	4	297	35.4	1794	43.88	11.1	1545	56.64	14.8	383.2258065	1669.5	50.26	12.95
110653	1	38	4	2	16025.95993	NA	1	1	1	18	114	19	17	5.13	75	1.2	3.9	297	20.3	3169	59.92	18.7	1920	73.67	10.3	965.25	2544.5	66.795	14.5
110421	2	74	3	4	23557.29834	NA	2	1	1	10	79	14	25	6.84	72	2.9	3.8	297	33.5	1712	69.33	13.3	1959	54.12	27.3	389.1724138	1835.5	61.725	20.3
110636	2	56	2	3	28177.46474	2.65	2	1	NA	9	117	11	11	6.84	69	2.6	3.6	297	43.9	1010	36.27	3.2	515	18.45	4.4	411.2307692	762.5	27.36	3.8
114690	2	41	4	3	30008.03191	0.55	1	2	1	7	68	17	20	6.84	76	1.9	3.4	297	26.1	2581	129.08	29.4	3183	165.08	15.3	531.4736842	2882	147.08	22.35
116210	2	52	3	4	104527.0438	5	2	1	1	24	70	19	14	5.13	67	1.6	3.3	297	39.4	2356	62.29	28.1	1869	84.94	24.1	612.5625	2112.5	73.615	26.1
114017	1	61	1	1	6415.120281	NA	2	2	2	30	62	21	54	8.55	64	1.5	3.3	297	35.2	NA	NA	NA	NA	NA	NA	653.4	NA	NA	NA
113357	2	74	1	3	12958.46262	5	2	2	1	11	74	18	22	3.42	80	3	3.2	297	23.7	1354	66.5	9	1389	46.5	15.5	316.8	1371.5	56.5	12.25
115346	2	39	5	4	11628.21829	1.22	1	2	1	15	51	14	33	6.84	76	2.1	3.2	297	30.7	1739	86.3	11.3	NA	NA	NA	452.5714286	NA	NA	NA
116271	2	52	5	3	12279.62942	4.9	2	1	1	12	82	13	14	6.84	75	1.9	3.2	297	23.6	1696	49.07	10.4	2147	47.29	8.9	500.2105263	1921.5	48.18	9.65
114521	2	54	5	4	21251.52054	2.85	1	2	NA	15	77	20	23	5.13	77	1.9	3	297	24.3	NA	NA	NA	NA	NA	NA	468.9473684	NA	NA	NA
110415	1	50	5	5	5320.965756	4.98	2	2	1	14	72	20	16	10.26	73	2.9	2.8	297	26.3	2210	59.52	51.8	2730	70.08	53.4	286.7586207	2470	64.8	52.6
110579	1	48	4	5	6788.225229	0.39	1	1	1	20	94	16	34	5.13	67	1.9	2.6	297	37.5	3275	70.32	20.6	1222	27.69	14.4	406.4210526	2248.5	49.005	17.5
120127	2	62	3	5	9668.439798	4.53	1	1	1	23	67	27	15	3.42	63	1.6	2.4	297	32.2	1407	50.55	13.7	1673	53.81	16.7	445.5	1540	52.18	15.2
117038	2	30	4	5	13488.50037	1.19	1	2	1	11	116	13	12	6.84	77	1.9	2.3	297	33.7	1745	58.96	7.7	1490	51.6	11.1	359.5263158	1617.5	55.28	9.4
118528	1	34	4	3	20254.81586	1.11	2	2	1	13	58	14	13	5.13	69	1.7	2	297	20.4	1457	52.95	3	4855	214.64	27.4	349.4117647	3156	133.795	15.2
119183	2	25	4	5	13791.70641	3.81	2	2	1	14	52	14	21	6.84	67	1.7	1.8	297	24.5	1116	46.31	11.4	2091	75.53	11.1	314.4705882	1603.5	60.92	11.25
109975	2	39	4	5	27817.27985	5	2	2	1	11	55	12	12	5.13	73	1.6	1.8	297	27.4	2359	77.09	24.1	1689	49.28	30.6	334.125	2024	63.185	27.35
123075	1	24	1	4	19113.0317	NA	2	2	1	49	97	27	33	8.55	74	2.5	9	296	30.3	2873	78.12	14.3	3244	124.34	14.7	1065.6	3058.5	101.23	14.5
112740	2	48	3	3	71310.43469	1.96	1	2	1	9	96	12	16	3.42	69	2.7	8.3	296	44.9	3503	68.36	15.1	2685	81.97	6.2	909.9259259	3094	75.165	10.65
118480	1	47	4	3	7489.813425	NA	2	1	1	17	97	15	14	8.55	75	4.2	8.1	296	41	2502	88.86	12.9	1033	113.04	6.1	570.8571429	1767.5	100.95	9.5
121246	2	48	3	4	62180.86075	4.62	1	2	1	7	73	8	27	1.71	68	2.7	8	296	39.6	2872	110.18	15.2	1950	68.62	11.5	877.037037	2411	89.4	13.35
119078	2	77	5	5	15769.85125	2.46	2	2	1	18	89	13	64	5.13	75	1.5	7.8	296	23.3	1917	85.28	14.2	2028	101.15	15.6	1539.2	1972.5	93.215	14.9
117368	1	35	3	4	21192.45307	1.58	1	1	1	81	59	48	28	20.52	69	1.2	7.1	296	27.2	4780	92.8	17.9	3853	187.38	18.9	1751.333333	4316.5	140.09	18.4
124561	2	29	3	4	36243.82809	1.21	1	1	1	14	93	17	17	3.42	70	2.8	6.7	296	31.7	2245	57.86	12.9	2319	66.53	14.3	708.2857143	2282	62.195	13.6
115532	2	36	1	4	28453.73579	3.32	2	1	1	61	63	52	64	5.13	72	4.7	6.3	296	41.8	1137	57.29	17.2	1930	116.91	20.1	396.7659574	1533.5	87.1	18.65
124218	2	54	4	4	5897.306213	2.37	2	1	1	13	75	14	20	1.71	66	2.1	6.2	296	39.8	4595	89.24	9.6	1944	22.5	6	873.9047619	3269.5	55.87	7.8
124163	2	50	5	4	10871.74358	1.92	1	2	2	14	92	14	35	6.84	71	2.1	6	296	22.8	1607	36.39	21.2	2263	108.32	21.2	845.7142857	1935	72.355	21.2
115245	2	39	2	3	45456.26347	2.9	1	1	1	12	48	19	74	3.42	73	2.5	5.6	296	30.2	2249	56.1	30.5	2207	78.7	6.5	663.04	2228	67.4	18.5
120451	2	21	1	4	54363.14355	4.31	2	2	1	17	83	22	15	3.42	76	2.3	5.6	296	23.4	1951	107.84	4.7	1443	82.61	8	720.6956522	1697	95.225	6.35
118358	1	51	3	5	176314.6122	5	2	2	1	36	61	28	20	8.55	69	1.6	5.5	296	25.2	2080	77.72	14.5	802	39.78	9.1	1017.5	1441	58.75	11.8
114045	1	70	3	5	9802.733081	5	1	2	1	12	52	15	17	6.84	75	2.2	5.2	296	36.8	2323	96.02	23.3	1918	65.12	24.1	699.6363636	2120.5	80.57	23.7
109391	2	56	2	1	14674.31563	1.64	2	1	NA	46	64	33	47	5.13	68	2.1	5	296	34.1	NA	NA	NA	NA	NA	NA	704.7619048	NA	NA	NA
110662	2	76	3	4	17057.14091	NA	1	1	1	12	98	15	13	3.42	70	2	5	296	33.5	1991	43.03	30.2	1489	44.24	21.2	740	1740	43.635	25.7
123402	2	80	3	3	68088.21202	5	1	1	1	19	75	19	30	5.13	67	1.9	5	296	34.6	3098	83.34	22.4	1091	42.52	12.7	778.9473684	2094.5	62.93	17.55
111220	1	24	3	3	27934.3431	1.26	1	2	1	23	91	19	40	8.55	70	2.7	4.6	296	32.4	2333	56.08	13.5	NA	NA	NA	504.2962963	NA	NA	NA
115544	2	20	1	2	19523.3442	3.32	1	1	1	12	62	17	14	5.13	74	3	4.5	296	20.8	3647	150.25	9	1354	34.38	3.7	444	2500.5	92.315	6.35
123953	1	41	1	1	7611.828158	NA	1	2	NA	36	106	23	71	10.26	77	2.6	4.5	296	36.2	NA	NA	NA	NA	NA	NA	512.3076923	NA	NA	NA
119447	1	64	4	2	8086.894594	2.4	2	2	1	30	134	20	20	6.84	70	2	4.5	296	26.5	1373	51.35	5.4	2365	112.78	12.3	666	1869	82.065	8.85
115337	1	47	5	4	12412.62423	5	1	2	1	40	78	22	46	6.84	80	1.8	4.4	296	32.1	1700	74.08	15	2876	136.72	21.8	723.5555556	2288	105.4	18.4
120381	1	62	1	1	10618.47582	0.83	2	2	1	29	75	24	20	8.55	78	3.2	4.2	296	29.2	1861	73.57	20.3	1815	81.9	18.5	388.5	1838	77.735	19.4
124170	2	69	3	5	129524.6731	5	1	1	1	25	84	20	28	5.13	61	1.6	4.2	296	29.3	1622	76.1	16.6	1423	67.63	13.6	777	1522.5	71.865	15.1
117827	2	59	5	2	10055.97654	0.19	2	2	2	19	76	20	15	5.13	77	2.3	4.1	296	23.6	1649	77.38	23.6	NA	NA	NA	527.6521739	NA	NA	NA
123196	2	65	3	4	96803.42723	5	1	2	1	16	77	18	10	8.55	64	2.2	4.1	296	38.9	1344	70.58	8.9	1363	41.41	9.2	551.6363636	1353.5	55.995	9.05
122214	2	76	3	4	44862.84432	4.8	2	1	1	18	79	19	15	6.84	65	2.5	3.7	296	30.4	2837	81.36	19.3	2679	100.54	21.8	438.08	2758	90.95	20.55
117737	1	37	5	5	20848.08153	4.22	2	2	1	45	88	26	57	5.13	76	4.7	3.6	296	25	1931	55.45	25.5	6449	217.21	85.6	226.7234043	4190	136.33	55.55
112501	2	55	2	3	10003.14874	NA	2	2	1	23	96	19	18	3.42	68	3.8	3.5	296	41.8	1300	43.34	6	NA	NA	NA	272.6315789	NA	NA	NA
113104	2	57	3	5	77106.37869	5	2	2	1	23	57	20	21	5.13	68	2.3	3.3	296	28.2	2715	136.41	25.3	1000	25.86	7.5	424.6956522	1857.5	81.135	16.4
111613	2	40	4	4	7789.773584	2.97	2	2	1	8	52	15	12	8.55	73	1.2	3.1	296	28.8	1012	27.17	5.8	1207	34.74	3.3	764.6666667	1109.5	30.955	4.55
115843	2	76	3	4	38633.72944	3.25	1	1	1	14	96	16	15	6.84	68	2.7	2.7	296	24.7	1595	62.93	19.5	1999	59.65	17.3	296	1797	61.29	18.4
117884	2	66	2	4	8784.937135	1.03	1	2	1	16	67	22	14	8.55	74	1.9	1.8	296	30	1327	74.91	17.8	2220	96.99	13.6	280.4210526	1773.5	85.95	15.7
114735	1	65	2	1	8692.458947	0.04	2	2	1	26	112	30	38	6.84	71	3.1	7.5	295	32.7	NA	NA	NA	NA	NA	NA	713.7096774	NA	NA	NA
119751	2	72	3	3	40519.94816	0.9	1	2	1	13	128	16	16	6.84	69	1.9	7.3	295	34	754	17.96	6.5	NA	NA	NA	1133.421053	NA	NA	NA
109881	1	48	5	5	10731.67528	5	2	1	1	40	61	23	79	8.55	67	3.3	7	295	27.9	3111	122.25	10.3	2100	110.16	9	625.7575758	2605.5	116.205	9.65
118585	2	80	3	3	47444.73675	0.99	2	2	NA	9	55	16	16	5.13	73	1.8	6.6	295	NA	1337	61.07	12.3	1056	63.06	11.5	1081.666667	1196.5	62.065	11.9
120711	1	32	1	5	28413.84248	5	2	2	1	38	53	21	25	17.1	73	1.9	6.3	295	33.4	4364	169.92	23.4	3108	174.57	13.5	978.1578947	3736	172.245	18.45
124588	2	65	1	1	9460.099293	1.7	2	1	NA	14	83	14	18	5.13	69	3.1	5.8	295	48.2	616	90.48	5.7	403	25.79	10.3	551.9354839	509.5	58.135	8
118051	2	75	3	4	9039.101629	5	1	1	1	20	72	19	26	5.13	72	2.8	5.7	295	30.9	1812	100.73	8.6	1061	74.8	16.1	600.5357143	1436.5	87.765	12.35
110123	2	28	3	5	74030.31716	4.45	2	1	1	41	84	21	64	5.13	67	3.1	5.6	295	43.3	2698	98.56	9.8	2265	97.52	16	532.9032258	2481.5	98.04	12.9
122274	1	30	5	2	9201.952382	0.18	2	2	1	27	88	26	25	8.55	69	1.3	5.5	295	23.9	NA	NA	NA	NA	NA	NA	1248.076923	NA	NA	NA
113406	2	26	3	4	93083.55739	3.69	2	2	1	32	105	24	23	11.97	74	2	5.3	295	65.3	2751	103.79	14.3	1617	79.45	19.4	781.75	2184	91.62	16.85
115747	1	69	3	3	265768.0614	2.92	2	1	1	13	86	18	15	18.81	68	2.7	5.2	295	25.5	2501	106.04	8.8	1476	20.9	5.2	568.1481481	1988.5	63.47	7
120041	1	62	4	4	4259.158448	0.88	1	2	1	9	55	12	12	8.55	69	1.7	4.9	295	28.6	3582	127.7	23.6	2583	108.22	6.8	850.2941176	3082.5	117.96	15.2
111676	2	24	4	5	12619.90764	1.04	2	2	1	12	95	20	13	6.84	78	3.4	4.6	295	40.6	2080	75.36	15.7	1056	96.57	24.9	399.1176471	1568	85.965	20.3
117048	2	74	4	4	11893.24026	NA	1	1	NA	15	104	16	48	5.13	72	1.3	4.6	295	60.6	NA	NA	NA	NA	NA	NA	1043.846154	NA	NA	NA
112630	1	33	3	5	80130.50776	2.85	1	2	1	35	92	21	43	10.26	78	2.3	3.7	295	30.4	3034	139.15	20.2	2300	99.94	15.1	474.5652174	2667	119.545	17.65
114228	1	22	3	4	76350.16841	1.24	1	2	1	35	73	28	32	5.13	69	2.2	3.7	295	32.5	3780	120.63	24.6	2337	152.63	11.7	496.1363636	3058.5	136.63	18.15
116587	1	57	4	4	10691.67476	5	1	1	1	19	90	21	37	6.84	75	2.3	3.5	295	35.6	1833	70.75	18.8	2701	121.83	10.7	448.9130435	2267	96.29	14.75
115110	1	42	4	3	15998.25098	NA	1	1	1	25	72	19	26	5.13	79	2.5	3.2	295	26.3	2042	64.14	16.5	2648	25.57	2.5	377.6	2345	44.855	9.5
123296	1	79	4	5	18071.56521	5	2	2	1	15	61	22	28	3.42	70	1.3	3	295	37	1469	59.19	26.9	3247	162.79	16.9	680.7692308	2358	110.99	21.9
121317	1	61	4	4	2883.131164	0.61	2	2	1	41	92	36	20	11.97	71	2.2	2.8	295	29.6	6161	214.28	35.1	3978	126.37	31.6	375.4545455	5069.5	170.325	33.35
112047	1	63	1	4	13312.56931	3.95	2	1	1	26	64	18	33	5.13	73	2.6	2.7	295	37.1	4842	123.39	30.4	2021	49.41	14.6	306.3461538	3431.5	86.4	22.5
112700	2	51	5	5	10309.50164	5	2	2	2	18	64	18	13	6.84	75	2.2	2.6	295	26.4	1434	53.53	14.4	775	28.7	7.6	348.6363636	1104.5	41.115	11
116713	2	47	5	5	14223.26806	1.21	2	2	1	9	49	12	12	1.71	73	2.1	2.6	295	27.5	2129	105.21	6.2	1445	39.06	10.4	365.2380952	1787	72.135	8.3
120642	1	20	1	3	27128.52149	5	1	2	1	18	69	21	18	5.13	67	1.8	2.5	295	20.7	2034	57.47	42.7	1810	90.1	26.3	409.7222222	1922	73.785	34.5
117129	2	23	3	3	49792.01269	0.96	2	1	1	9	57	12	13	6.84	69	2.9	2.3	295	14.8	3109	96.43	10.2	3087	98.34	13.4	233.9655172	3098	97.385	11.8
123412	1	52	4	4	11095.68336	3.34	2	1	1	47	124	26	71	5.13	76	1.7	2.3	295	47	3214	61.82	19	1767	56.7	10.3	399.1176471	2490.5	59.26	14.65
114337	2	62	4	3	10056.79661	0.91	2	2	1	29	100	19	25	5.13	73	2.1	2.2	295	33.2	877	41.67	3.1	1601	91.44	8.5	309.047619	1239	66.555	5.8
117453	2	46	1	4	9868.416326	5	2	1	1	11	67	13	32	5.13	64	3.5	7.6	294	28	2385	40.83	6	1372	31.95	7.9	638.4	1878.5	36.39	6.95
112553	2	37	4	4	19141.9203	2.79	1	2	1	16	96	17	68	6.84	77	2.4	5.9	294	30.1	1972	46.46	15.1	4215	138.6	16.4	722.75	3093.5	92.53	15.75
121279	2	28	3	5	66931.14273	2.88	1	1	1	25	43	24	46	8.55	76	2.7	5.5	294	29.9	2296	130.95	18.1	2381	117.93	23.9	598.8888889	2338.5	124.44	21
118071	1	47	5	3	7247.105432	4.72	1	1	1	25	70	19	34	11.97	73	2.5	5.5	294	31	1276	65.02	2	2114	78.04	6.7	646.8	1695	71.53	4.35
111201	1	50	4	3	5602.659604	NA	2	2	1	38	79	40	154	6.84	77	1.4	5.4	294	25.8	1377	86.31	17.2	1236	51.03	3	1134	1306.5	68.67	10.1
113037	2	54	3	4	18801.76786	1.78	1	2	2	16	98	15	13	5.13	72	3.1	5.2	294	36.1	1848	82.15	19.5	1410	83.79	14.3	493.1612903	1629	82.97	16.9
122502	2	60	3	3	21213.40251	0.59	1	1	1	9	107	15	11	6.84	68	2	4.8	294	37.2	2734	70.33	12.1	2897	93.35	22.3	705.6	2815.5	81.84	17.2
115917	2	21	3	4	30055.79827	5	1	2	1	25	77	22	22	8.55	77	1.5	4.6	294	38.1	3099	105.84	29.3	2219	72.27	18.5	901.6	2659	89.055	23.9
115206	1	65	3	4	21196.09877	1.54	1	1	1	13	106	16	18	11.97	66	1.4	4.6	294	29.2	1048	38.09	17.1	341	16.47	8.7	966	694.5	27.28	12.9
109439	2	59	4	4	12824.37051	1.8	2	2	1	19	117	21	95	15.39	71	2.2	4.5	294	32.6	1374	46.74	10.8	1495	60.14	13.9	601.3636364	1434.5	53.44	12.35
111321	2	43	1	2	11905.42422	NA	1	2	1	17	83	17	10	6.84	75	1.6	4.2	294	42.2	2690	76.75	24.9	NA	NA	NA	771.75	NA	NA	NA
110713	2	26	5	5	24774.84153	4.78	2	2	1	16	57	21	12	6.84	80	2.2	4	294	22.3	1521	100.76	25.9	1643	72.4	22	534.5454545	1582	86.58	23.95
120345	1	72	3	5	34707.06202	5	1	2	1	19	68	23	29	6.84	69	1.9	4	294	29.8	2335	61.46	20.1	1886	62.59	27.5	618.9473684	2110.5	62.025	23.8
115007	2	72	3	4	19194.83568	5	1	1	1	13	110	17	28	5.13	70	1.6	3.9	294	33.5	1652	27.8	14.3	1461	61.94	9.5	716.625	1556.5	44.87	11.9
121989	1	60	5	1	9562.937474	1	2	1	2	34	83	30	12	6.84	69	1.6	3.9	294	23.9	841	43.21	9.8	531	23.56	9.2	716.625	686	33.385	9.5
117817	2	54	2	4	12367.36074	3.73	1	2	1	11	113	17	11	6.84	70	2.2	3.8	294	39.3	1785	64.67	9.5	1123	55.59	8	507.8181818	1454	60.13	8.75
121181	1	57	2	2	16500.30789	NA	2	2	NA	29	81	24	35	3.42	77	1.8	3.5	294	28.6	NA	NA	NA	NA	NA	NA	571.6666667	NA	NA	NA
124373	2	27	4	2	6106.825981	0.07	2	2	2	14	76	17	36	5.13	69	4.9	3.3	294	38.4	1980	47.02	9.3	2915	102.1	14.8	198	2447.5	74.56	12.05
121142	1	80	2	1	17916.81187	NA	2	2	1	11	76	16	28	3.42	75	2.4	3.3	294	20.2	824	34.15	3.9	1099	69.71	2.9	404.25	961.5	51.93	3.4
112927	2	64	4	5	5875.46334	NA	2	2	NA	13	100	21	12	5.13	74	2.1	3.3	294	29.2	1137	32.71	7.3	1659	64.61	10.7	462	1398	48.66	9
112337	1	19	5	NA	7594.919996	NA	2	2	1	12	70	15	21	5.13	76	2.9	3.1	294	22.9	NA	NA	NA	NA	NA	NA	314.2758621	NA	NA	NA
121207	1	65	4	4	10003.72654	2.16	2	1	1	15	121	18	17	8.55	67	2.8	3	294	17.7	2119	72.45	20	1816	115.08	8.3	315	1967.5	93.765	14.15
124068	2	39	5	3	20476.17599	NA	2	2	1	17	31	21	14	8.55	71	1.6	3	294	23.9	1592	55.05	11.5	2041	128.78	19.2	551.25	1816.5	91.915	15.35
114718	1	18	4	NA	5062.080028	2.24	1	2	1	22	92	32	20	8.55	69	2.3	2.9	294	22.7	4144	155.49	21.8	NA	NA	NA	370.6956522	NA	NA	NA
110899	2	29	3	4	68458.91645	NA	1	2	1	16	80	17	25	6.84	69	1.4	2.9	294	34.5	1381	67.92	12.8	2553	76.42	16.8	609	1967	72.17	14.8
124411	2	59	4	2	18668.51844	4.73	2	2	1	11	75	16	27	3.42	74	4.4	2.6	294	32.1	766	42.94	6.2	NA	NA	NA	173.7272727	NA	NA	NA
111416	2	52	5	4	12746.16696	1.57	2	2	NA	10	93	15	23	5.13	77	2.1	2.5	294	42.2	NA	NA	NA	NA	NA	NA	350	NA	NA	NA
110852	1	61	4	2	3307.47026	NA	1	1	1	14	68	17	38	8.55	75	1.3	2.4	294	33.1	2177	68.28	11.6	NA	NA	NA	542.7692308	NA	NA	NA
120480	1	45	4	4	6867.849798	4.8	1	2	1	43	70	27	41	8.55	77	2.3	2.3	294	30.1	3191	118.72	19.3	639	36.27	6.4	294	1915	77.495	12.85
114280	1	19	1	NA	18337.17702	NA	1	2	1	82	70	39	72	8.55	76	3	2.2	294	35	1571	29.03	6.9	2640	92.12	20.3	215.6	2105.5	60.575	13.6
110991	1	66	3	5	73160.74079	5	2	2	1	34	131	21	152	8.55	73	2	7.3	293	32.3	2521	72.79	19.5	1819	93.9	13.1	1069.45	2170	83.345	16.3
121508	2	76	5	2	12359.45769	0.04	2	1	2	15	57	19	20	3.42	73	2.8	7.2	293	22.6	1249	50.77	10.2	1593	61.71	13.4	753.4285714	1421	56.24	11.8
117637	2	36	3	3	36236.17416	2.24	1	2	1	19	94	19	27	3.42	67	2.2	7.1	293	39.8	1740	47.89	13.2	NA	NA	NA	945.5909091	NA	NA	NA
112599	2	18	3	NA	61534.10226	2.64	1	2	1	12	68	19	11	20.52	72	2.6	6.9	293	23.2	1654	41.03	10.2	1750	38.01	5.4	777.5769231	1702	39.52	7.8
113259	2	61	5	1	10060.05275	1.92	2	2	NA	19	93	25	17	3.42	73	3.7	6	293	25.9	NA	NA	NA	NA	NA	NA	475.1351351	NA	NA	NA
120529	2	21	1	4	43490.98899	1.06	2	2	1	11	59	15	13	3.42	69	2.5	5.4	293	28.2	2324	101.85	12.2	4118	180.84	18	632.88	3221	141.345	15.1
121220	1	36	3	2	18021.11862	1.28	1	1	1	14	50	19	17	5.13	69	2.9	5.2	293	28.5	3091	101.73	16	2860	93.43	13.9	525.3793103	2975.5	97.58	14.95
121571	1	40	5	1	4829.18867	NA	1	2	1	27	74	21	34	11.97	74	2	4.7	293	21.1	1389	47.92	11.2	NA	NA	NA	688.55	NA	NA	NA
109693	2	25	1	4	23693.12409	1	2	2	1	14	67	15	19	3.42	78	2.9	4.5	293	30.5	2351	80.93	37.9	1176	43.43	12.9	454.6551724	1763.5	62.18	25.4
115741	1	19	5	NA	3767.347305	0.97	2	2	1	19	95	24	16	10.26	77	4.2	4.4	293	19.7	1167	79.19	5.8	1301	62.87	3.6	306.952381	1234	71.03	4.7
118445	2	26	5	4	21896.74666	NA	1	2	1	10	57	16	12	5.13	66	2	4	293	26.4	3018	135.49	11.7	3390	145.55	25.3	586	3204	140.52	18.5
118118	2	46	3	4	20592.61959	1.02	2	2	1	8	71	13	7	8.55	68	1.8	4	293	32.1	1531	44.63	9.9	1293	36.23	11.6	651.1111111	1412	40.43	10.75
111598	1	36	4	3	27720.39264	2.88	2	2	1	20	64	16	33	5.13	67	2.8	3.8	293	47.4	2466	112.94	5.3	2076	119.9	3.7	397.6428571	2271	116.42	4.5
117647	2	32	2	4	11362.92469	2.65	2	2	1	31	131	18	30	5.13	69	2.3	3.8	293	29	958	77.74	8.3	779	50.04	11.4	484.0869565	868.5	63.89	9.85
109404	2	23	2	5	68310.74759	0.91	2	2	1	19	51	17	18	5.13	75	1.9	3.7	293	30.7	2782	61.27	13.3	901	22.67	7.1	570.5789474	1841.5	41.97	10.2
111908	2	64	3	4	14724.97209	1.24	1	1	1	14	49	18	10	3.42	67	2.1	3.5	293	26.5	1357	43.34	19.5	1428	30.02	13.6	488.3333333	1392.5	36.68	16.55
124462	2	41	4	4	14427.64094	2.77	2	1	1	13	62	14	22	6.84	66	1.7	3.5	293	27.9	1346	60.04	5.1	1172	43.11	6.7	603.2352941	1259	51.575	5.9
120091	2	75	4	5	16551.40023	5	1	2	1	14	67	19	32	8.55	77	1.6	3.4	293	23.3	1888	62.74	29.1	2657	119.28	25.8	622.625	2272.5	91.01	27.45
110890	2	41	4	2	6298.165635	1.72	1	2	1	11	63	15	10	22.23	69	1.5	3.4	293	26.4	926	22.39	11.1	747	30.6	5.2	664.1333333	836.5	26.495	8.15
123610	2	39	4	4	14573.33961	2.43	2	2	2	8	66	16	12	8.55	71	2.3	3.3	293	24.1	2096	67.85	6.8	2245	64.84	12.8	420.3913043	2170.5	66.345	9.8
120790	2	56	4	2	7130.911006	1.44	1	1	1	11	105	13	22	5.13	70	2.1	3.2	293	57.2	1293	40.39	4	1257	47.73	7.8	446.4761905	1275	44.06	5.9
119494	2	48	1	1	14700.04456	NA	1	2	NA	25	123	18	13	3.42	68	1.7	3.2	293	29	NA	NA	NA	NA	NA	NA	551.5294118	NA	NA	NA
118476	1	42	3	5	204031.4029	5	2	1	1	23	79	18	31	6.84	74	1.5	3.1	293	32.6	2829	128.18	15	NA	NA	NA	605.5333333	NA	NA	NA
121461	2	45	1	1	11300.69497	0.38	1	2	NA	18	82	14	16	3.42	73	2.7	3	293	32.9	NA	NA	NA	NA	NA	NA	325.5555556	NA	NA	NA
109730	2	29	4	4	10467.51723	0.61	1	2	1	8	80	14	12	8.55	77	2.3	2.3	293	39	1243	33.66	7.4	2071	70.51	12.2	293	1657	52.085	9.8
121382	2	38	4	4	14459.62582	NA	2	1	1	12	75	17	17	5.13	73	1.8	2.3	293	35	NA	NA	NA	NA	NA	NA	374.3888889	NA	NA	NA
114053	1	26	5	5	23162.69158	5	2	2	1	37	77	44	64	5.13	72	2.4	2	293	26	1968	99.52	27.2	NA	NA	NA	244.1666667	NA	NA	NA
110684	2	23	4	4	36680.09621	0.37	1	1	1	8	52	13	27	3.42	71	1.5	1.5	293	23.6	2184	53.37	16.1	3181	143.76	34.3	293	2682.5	98.565	25.2
124505	2	47	5	1	9060.061401	NA	1	2	NA	15	66	21	9	18.81	75	1.6	10.2	292	NA	NA	NA	NA	NA	NA	NA	1861.5	NA	NA	NA
118596	2	80	3	2	20777.83716	0.84	2	1	1	9	106	11	10	5.13	74	1.7	8.5	292	31.2	1141	54.97	30.2	1488	58.84	24.5	1460	1314.5	56.905	27.35
115328	1	54	4	3	14580.08027	2.32	2	1	1	8	61	12	19	3.42	73	3.7	6	292	31	1656	47.36	8.7	NA	NA	NA	473.5135135	NA	NA	NA
123656	1	54	1	3	30100.40684	4.35	1	1	1	37	80	35	48	3.42	69	2.3	6	292	31.6	3082	96.26	16.7	3483	168.49	32.9	761.7391304	3282.5	132.375	24.8
113047	1	80	3	3	7418.414763	1.16	2	1	1	18	62	28	12	6.84	74	2.8	5.9	292	21.3	2704	60.21	12.7	NA	NA	NA	615.2857143	NA	NA	NA
124239	2	19	5	NA	6216.364483	4.97	1	2	1	14	73	30	11	8.55	82	1.6	5.9	292	20.4	810	36.16	5.5	985	38.74	7.7	1076.75	897.5	37.45	6.6
115469	1	57	3	5	55500.63037	2.79	1	2	1	26	90	20	75	8.55	70	2.5	5.4	292	42.7	3544	129.56	35.2	3682	113.01	35.3	630.72	3613	121.285	35.25
119813	2	60	4	5	14840.417	1	2	2	1	10	138	14	14	6.84	78	1.8	5.4	292	23.9	1934	51.87	16.2	1273	35.67	7.1	876	1603.5	43.77	11.65
118423	2	41	3	4	54345.41564	3.92	2	1	1	38	97	25	21	3.42	67	2.6	5.3	292	37.3	1123	39.77	8.7	909	35.99	11.7	595.2307692	1016	37.88	10.2
117974	2	39	5	5	23951.65831	5	2	2	1	25	45	23	24	6.84	68	1.5	5.2	292	23.9	1838	54.85	14.8	1941	61.72	23.2	1012.266667	1889.5	58.285	19
123935	2	50	1	1	7190.109202	NA	2	2	2	14	103	15	51	3.42	74	2.7	4.7	292	37.7	1026	104.02	3.9	NA	NA	NA	508.2962963	NA	NA	NA
109423	2	28	1	3	30320.10805	NA	2	2	NA	13	59	13	9	5.13	70	2.4	4.5	292	25.7	NA	NA	NA	NA	NA	NA	547.5	NA	NA	NA
117849	2	51	5	4	8631.593788	4.57	1	2	1	14	69	16	13	5.13	67	1.7	4.4	292	26.8	1261	29.36	10.5	1317	49.79	30.4	755.7647059	1289	39.575	20.45
124276	2	18	5	NA	7504.808479	1.04	2	1	1	53	65	31	20	6.84	66	1.8	4.3	292	72.6	543	25.18	1.3	420	11.09	1.5	697.5555556	481.5	18.135	1.4
117481	1	47	3	5	33016.87061	3.18	2	2	1	68	75	46	40	5.13	70	3.4	3.8	292	27.7	5569	154.67	24.4	2504	110.62	12.7	326.3529412	4036.5	132.645	18.55
116114	2	44	1	5	34068.50329	5	2	2	1	13	84	18	22	3.42	70	3	3.7	292	23.6	1493	67.73	18.1	1431	63.76	18.7	360.1333333	1462	65.745	18.4
111358	1	48	5	4	10185.73108	4.58	1	1	1	33	53	25	25	6.84	70	1.7	3.5	292	23.3	370	8.41	1.9	929	91.85	5.6	601.1764706	649.5	50.13	3.75
118682	2	40	5	5	23676.11847	5	1	2	1	13	82	20	16	3.42	75	2.1	3.2	292	21.5	1412	101.65	15.9	1837	107.05	17.6	444.952381	1624.5	104.35	16.75
123133	1	18	2	NA	20774.98305	1.65	2	2	NA	17	101	22	24	5.13	79	1.7	3.2	292	23.9	NA	NA	NA	NA	NA	NA	549.6470588	NA	NA	NA
109395	1	56	4	4	13879.61854	3.92	1	2	1	27	48	23	22	17.1	72	2.1	2.9	292	24	2436	84.59	13.3	2676	51.09	16.9	403.2380952	2556	67.84	15.1
115956	2	41	5	5	14250.86057	5	2	2	NA	13	60	21	6	1.71	72	1.8	2.9	292	20.6	NA	NA	NA	NA	NA	NA	470.4444444	NA	NA	NA
124159	2	62	3	5	57957.52764	5	2	2	1	12	65	20	7	3.42	69	3.3	2.8	292	30.2	1468	66.28	17.7	1352	74.05	6.7	247.7575758	1410	70.165	12.2
110336	2	61	3	3	195271.9109	3.86	2	2	1	12	79	17	16	11.97	73	1.5	2.8	292	25.4	1890	81.57	15	NA	NA	NA	545.0666667	NA	NA	NA
117226	2	64	1	4	23203.9349	3.29	1	1	1	19	42	24	19	3.42	71	2.4	2.4	292	25.1	2248	45.57	27.3	1578	35.11	8.9	292	1913	40.34	18.1
118288	1	19	4	NA	3729.208983	0.03	2	2	1	18	79	34	26	6.84	80	3.9	2.3	292	25.1	1552	61.39	7	969	29.74	6.2	172.2051282	1260.5	45.565	6.6
124762	1	47	3	4	42830.50183	3.04	1	2	1	9	65	16	6	18.81	76	1.5	2.1	292	23.8	2031	100.19	6.1	2316	69.12	17.1	408.8	2173.5	84.655	11.6
121242	2	41	4	4	5916.3666	1.46	2	2	1	18	56	17	36	3.42	73	2.3	1.4	292	32.4	NA	NA	NA	NA	NA	NA	177.7391304	NA	NA	NA
113690	2	24	5	5	8347.864216	2.49	2	2	1	8	67	13	19	10.26	70	2.6	8.1	291	19.8	2297	55.17	21.4	2040	66.16	21.2	906.5769231	2168.5	60.665	21.3
117466	2	23	3	5	38299.54848	0.52	1	2	1	11	76	16	11	5.13	72	2.9	7	291	29.9	2758	68.66	23.1	2330	66.05	19.1	702.4137931	2544	67.355	21.1
122333	2	39	1	2	24511.27878	0.04	2	2	1	15	93	11	17	1.71	65	2.7	7	291	41	NA	NA	NA	NA	NA	NA	754.4444444	NA	NA	NA
122673	2	52	3	3	35143.90057	0.92	1	2	1	14	72	19	12	5.13	68	1.9	6.9	291	26.1	1846	81.03	7.9	1617	60.17	9.3	1056.789474	1731.5	70.6	8.6
118072	2	56	1	4	14937.62492	3.95	1	2	1	11	79	15	22	3.42	71	1.8	6.9	291	32.5	1423	54.76	4.4	900	17.74	6	1115.5	1161.5	36.25	5.2
114967	2	61	3	1	15727.85539	0.46	2	2	NA	7	82	11	11	3.42	69	2.7	5.7	291	42	NA	NA	NA	NA	NA	NA	614.3333333	NA	NA	NA
116410	2	20	1	3	46095.28266	NA	2	2	2	19	82	19	24	8.55	79	2.5	5.4	291	32.6	1586	60.54	18.6	1718	67.08	17.1	628.56	1652	63.81	17.85
118582	2	29	3	4	10327.43417	2.89	1	2	1	14	79	16	14	1.71	74	2.5	5.3	291	30.3	4503	263.68	35.4	1905	47.41	12.7	616.92	3204	155.545	24.05
119135	2	53	5	3	12802.09797	1.32	2	2	1	22	103	16	15	3.42	70	1.7	5.2	291	24	NA	NA	NA	NA	NA	NA	890.1176471	NA	NA	NA
124653	2	51	2	2	11626.46626	0.07	1	1	1	35	83	23	40	13.68	66	2.3	5	291	41.7	2678	97.58	13.5	1685	92.42	11.4	632.6086957	2181.5	95	12.45
122915	2	60	4	5	4947.43167	2.36	2	2	1	54	87	65	63	15.39	77	4.8	4.9	291	36.2	1642	58.25	14.5	1727	75.16	24	297.0625	1684.5	66.705	19.25
122254	2	32	3	3	50821.29711	1.01	1	1	1	11	83	16	7	13.68	70	3.1	4.8	291	26.8	2090	35.28	8	2575	69.44	6.4	450.5806452	2332.5	52.36	7.2
117491	1	19	1	NA	50253.99138	0.33	2	2	1	23	126	17	14	5.13	70	3	4.8	291	25.5	4282	163.86	35.2	1546	50.25	12.6	465.6	2914	107.055	23.9
119887	2	20	2	3	36373.33688	0.54	2	2	1	8	88	13	12	34.2	75	2.2	4.8	291	18.9	2455	98.9	19.3	NA	NA	NA	634.9090909	NA	NA	NA
122555	2	33	4	4	14409.84758	1.26	2	2	1	10	162	15	20	1.71	73	3.1	4.7	291	37.2	2487	76.41	13.4	2418	82.26	14.8	441.1935484	2452.5	79.335	14.1
110495	2	54	3	4	93758.10759	3.52	2	2	1	18	66	19	20	6.84	72	1.8	4.7	291	62.1	1563	55.75	14.5	1613	65.74	16.9	759.8333333	1588	60.745	15.7
119958	1	30	3	3	26215.79323	0.91	1	1	1	35	63	19	18	11.97	66	1.9	4.6	291	44.9	3690	97.04	15.4	1048	55.91	16.8	704.5263158	2369	76.475	16.1
117893	2	55	1	3	21686.05953	3.63	1	1	1	17	81	15	40	3.42	69	2.6	4.5	291	27.6	1639	65.21	13.1	1261	66.15	4.6	503.6538462	1450	65.68	8.85
118792	1	67	5	5	11929.30119	NA	1	2	NA	19	92	24	15	11.97	76	2	4.5	291	28.5	NA	NA	NA	NA	NA	NA	654.75	NA	NA	NA
116169	2	57	2	4	23382.62252	0.82	2	2	1	29	48	18	29	3.42	73	2.8	4.3	291	32.6	2086	66.61	20.8	1056	31.67	15	446.8928571	1571	49.14	17.9
110520	1	25	1	2	44622.92715	5	1	1	1	13	79	20	14	5.13	75	2.5	4.3	291	23.8	2988	115.57	14.8	3006	191.84	28.2	500.52	2997	153.705	21.5
114863	2	69	4	4	8685.952316	2.32	2	2	1	15	106	16	52	3.42	70	2.4	4.2	291	33.6	3016	186.83	33.6	1115	50.43	18.3	509.25	2065.5	118.63	25.95
113467	2	63	3	4	86669.49232	4.29	1	2	1	14	66	20	6	1.71	69	2.2	4.1	291	29.9	2428	84.85	19.9	2900	141.69	30.4	542.3181818	2664	113.27	25.15
116890	2	41	4	5	7738.606164	1.57	1	2	1	61	131	31	66	5.13	74	2.8	4	291	34.7	3505	112.45	25.5	2524	106.56	17.2	415.7142857	3014.5	109.505	21.35
117039	1	25	1	4	20847.692	NA	2	2	1	29	92	19	44	8.55	74	2.1	3.7	291	41.2	3302	128.59	13.2	1980	85.57	39.1	512.7142857	2641	107.08	26.15
121654	2	45	4	1	8139.438539	3.08	1	1	1	12	71	20	38	3.42	64	2.8	3.6	291	26.2	85	0.2	1.5	1158	48.02	10.4	374.1428571	621.5	24.11	5.95
114122	1	33	4	4	12128.45347	5	2	2	1	27	47	24	39	5.13	74	1.7	3.4	291	33.2	2281	95.16	12.2	2200	86.94	9.8	582	2240.5	91.05	11
114036	2	56	4	4	9131.304361	2.49	2	2	1	15	75	14	20	1.71	75	3.1	3.3	291	38.4	1182	30.55	10.1	2325	69.77	24	309.7741935	1753.5	50.16	17.05
121435	1	28	4	2	13096.3966	NA	2	1	NA	29	63	44	105	6.84	72	1.7	3.3	291	23.2	NA	NA	NA	NA	NA	NA	564.8823529	NA	NA	NA
119435	2	66	3	5	45532.53407	4.06	2	1	1	16	93	26	19	5.13	70	1.7	3.3	291	19.8	1724	53.57	17	840	38.99	10.1	564.8823529	1282	46.28	13.55
114404	1	60	4	4	6129.996291	5	1	2	1	15	53	26	25	6.84	78	2.3	3.1	291	31.5	2694	123.67	14.4	1666	74.44	11.5	392.2173913	2180	99.055	12.95
118001	2	75	3	5	72083.6785	1.09	2	2	1	12	56	16	12	5.13	70	0.9	3.1	291	25.5	2301	82.05	28.1	1223	31.58	11.6	1002.333333	1762	56.815	19.85
109478	2	27	3	4	39528.59957	5	1	2	1	10	55	16	5	3.42	68	2.2	3	291	26.1	2553	77.99	24.7	NA	NA	NA	396.8181818	NA	NA	NA
121058	1	51	2	1	11103.16743	NA	2	2	2	108	99	69	585	6.84	77	2.1	3	291	25.3	1929	66.58	31.4	2139	131.17	45.8	415.7142857	2034	98.875	38.6
114374	1	25	3	3	121314.5323	3.31	2	1	1	14	76	20	12	6.84	68	1.9	3	291	27.4	3346	121.67	11.7	2394	106.23	13.9	459.4736842	2870	113.95	12.8
118729	2	43	1	2	25579.41049	0.1	2	2	1	15	81	15	12	3.42	73	3	2.9	291	40.9	1535	84.37	6.3	2250	95.94	20.9	281.3	1892.5	90.155	13.6
123322	2	39	5	5	10006.74259	2.89	1	1	1	9	56	12	7	8.55	60	2.8	2.8	291	27.8	1730	40.28	10.5	1437	109.32	21.6	291	1583.5	74.8	16.05
111765	1	30	2	5	33899.72859	2.02	2	2	1	25	76	27	23	3.42	77	2.7	2.7	291	43.5	2961	104.31	34.4	1905	64.8	17.4	291	2433	84.555	25.9
120748	1	40	4	5	10948.02607	5	2	2	1	26	106	17	54	3.42	71	2.5	2.6	291	40.8	4480	170.86	18.6	3855	176.34	30.6	302.64	4167.5	173.6	24.6
115155	2	26	4	4	23025.22427	0.96	1	2	1	6	66	17	16	8.55	74	2	2.4	291	19.6	2011	65.6	8.1	2491	85.78	12.7	349.2	2251	75.69	10.4
117523	2	41	3	4	29706.27492	1.99	1	2	1	32	82	22	21	5.13	70	2.7	2	291	29.1	2030	52.05	12.5	1725	27.32	20.7	215.5555556	1877.5	39.685	16.6
115070	2	39	3	4	34909.42202	0.66	1	1	1	10	80	17	9	6.84	71	2.9	10.5	290	17.7	1597	41.78	5	NA	NA	NA	1050	NA	NA	NA
116975	1	45	3	5	28084.5586	NA	1	2	1	14	65	17	14	6.84	69	1.2	8.3	290	19.8	243	9.34	1.2	1179	88.32	1	2005.833333	711	48.83	1.1
123932	2	32	4	2	14059.62196	4.98	1	1	1	10	53	13	13	3.42	68	3.8	7.3	290	31	2784	113.42	5.6	1333	45.8	10.9	557.1052632	2058.5	79.61	8.25
122385	2	47	5	5	13593.60969	NA	2	2	1	8	98	15	12	1.71	68	2.2	6.6	290	27.5	791	29.57	18.4	NA	NA	NA	870	NA	NA	NA
111673	2	25	3	3	25557.94424	NA	1	1	1	21	83	17	24	5.13	78	3	5.9	290	31.6	2183	47.5	4.8	1964	91.48	15.8	570.3333333	2073.5	69.49	10.3
111708	2	44	3	4	13904.05881	1.66	1	1	1	63	77	45	67	11.97	73	3.3	5.8	290	47.8	1465	52.34	4.4	NA	NA	NA	509.6969697	NA	NA	NA
117727	2	74	3	5	58968.90538	5	1	1	1	21	87	15	29	6.84	74	1.7	5.7	290	26.5	2563	73.69	18.2	2017	75.28	19.9	972.3529412	2290	74.485	19.05
113451	2	45	4	3	5950.053692	1.13	1	1	1	19	106	16	91	1.71	78	2.2	5.6	290	49.8	1852	68.19	16.2	1051	54.32	8.5	738.1818182	1451.5	61.255	12.35
124092	2	38	3	4	6389.015088	NA	2	1	1	17	79	14	24	5.13	68	3.9	5.4	290	32.5	1403	56.14	14.5	1306	59.55	8.5	401.5384615	1354.5	57.845	11.5
119879	2	42	3	2	22032.26139	0.96	2	1	1	24	90	29	33	3.42	65	3.3	5	290	23.5	1508	46.82	15.7	2033	38.62	13.4	439.3939394	1770.5	42.72	14.55
110351	1	49	3	4	47195.67216	NA	1	2	1	22	64	21	65	10.26	77	1.6	4.7	290	29.1	2548	144.81	10.5	2817	81.86	18.9	851.875	2682.5	113.335	14.7
112772	1	23	3	2	22296.64494	0.8	2	2	1	19	47	19	13	5.13	73	2.9	4.6	290	33	1756	49.76	9.3	2126	90.32	6.2	460	1941	70.04	7.75
118602	2	69	1	3	12023.04713	2.59	2	2	1	19	119	20	14	5.13	76	3.2	4.5	290	48.2	1866	92.52	16.2	1734	57.61	16.7	407.8125	1800	75.065	16.45
116511	2	58	3	4	13226.63512	NA	2	1	1	10	126	17	15	5.13	68	2.3	4.5	290	22.2	2485	67.41	7	NA	NA	NA	567.3913043	NA	NA	NA
121920	1	30	3	4	92897.98652	5	1	1	1	14	66	22	17	6.84	68	2.9	4.2	290	24.1	2063	63.61	14.2	2618	65.68	32.9	420	2340.5	64.645	23.55
122774	2	66	3	4	43786.57826	NA	2	1	1	10	76	14	12	6.84	68	2.8	4	290	21.7	726	36.8	6.4	1471	43.39	15.9	414.2857143	1098.5	40.095	11.15
114379	1	33	3	5	69077.73769	NA	1	2	1	16	51	20	14	10.26	75	2.8	3.9	290	23.9	4176	179.29	35.2	NA	NA	NA	403.9285714	NA	NA	NA
115651	1	22	3	3	26689.51307	5	2	2	1	68	64	37	34	17.1	70	2.2	3.9	290	26.4	3356	154.79	19.7	NA	NA	NA	514.0909091	NA	NA	NA
123271	1	63	1	1	6584.014964	2.59	2	2	1	14	63	15	18	5.13	76	4	3.8	290	32.7	1640	68.12	7.4	NA	NA	NA	275.5	NA	NA	NA
110571	2	59	4	4	10733.81931	2.64	2	2	1	14	121	16	38	6.84	65	1.7	3.7	290	24.7	2657	95.47	12.1	1476	70.12	15.9	631.1764706	2066.5	82.795	14
117894	1	58	5	5	13369.07979	NA	2	2	NA	17	62	15	21	8.55	66	2.3	3.6	290	34.2	NA	NA	NA	NA	NA	NA	453.9130435	NA	NA	NA
119085	2	43	3	5	174308.945	3.98	2	2	1	15	54	14	10	5.13	70	1.8	3.6	290	22.8	1025	31.77	17.1	1422	55.65	12.6	580	1223.5	43.71	14.85
119293	1	68	4	3	9097.50316	0.8	2	1	1	6	299	13	17	17.1	76	1.9	3.5	290	24.4	1729	38.56	7.1	NA	NA	NA	534.2105263	NA	NA	NA
118254	2	63	1	3	25459.79696	5	2	2	1	27	107	21	18	10.26	68	1.9	3.4	290	32	980	38.16	13.2	NA	NA	NA	518.9473684	NA	NA	NA
114624	1	43	4	3	19621.3014	4.85	2	1	1	12	85	17	25	27.36	75	3	3.3	290	35.7	1309	63.95	10.3	1007	44.77	10.8	319	1158	54.36	10.55
116532	2	29	3	3	79868.70748	0.31	1	1	1	7	66	13	6	3.42	69	3	3.2	290	23.9	1550	24.7	1.9	1447	50.56	5.1	309.3333333	1498.5	37.63	3.5
112568	1	53	5	5	11225.58778	3.92	2	2	1	14	54	16	19	10.26	73	1.3	3.1	290	21.1	1466	65.72	19.4	2103	111.34	27.6	691.5384615	1784.5	88.53	23.5
118185	2	32	4	4	14283.21338	2.28	1	2	1	107	99	92	116	3.42	82	3.2	2.5	290	36.2	1587	50.79	9.7	NA	NA	NA	226.5625	NA	NA	NA
119743	1	28	5	2	11446.98177	NA	1	1	1	23	59	14	15	8.55	70	2.3	2.5	290	32.1	1235	28.69	7	158	1.42	2.2	315.2173913	696.5	15.055	4.6
120382	2	58	5	3	17188.54843	4.69	2	2	1	23	94	22	134	8.55	68	2.5	1.5	290	26.6	1067	43.26	7.1	802	43.13	6.2	174	934.5	43.195	6.65
110171	2	22	4	3	9447.807682	0.47	2	2	1	32	64	28	12	3.42	72	2.1	1.5	290	21.3	2210	70.48	7.9	1478	101.88	6.1	207.1428571	1844	86.18	7
116296	1	19	3	NA	18517.65691	3.88	1	2	1	22	92	18	25	13.68	83	2.6	8.8	289	24	691	20.21	6.8	1016	52.75	8.1	978.1538462	853.5	36.48	7.45
111053	2	64	5	3	25547.782	0.33	2	1	1	5	135	10	22	1.71	64	3.4	8	289	19	1125	27.37	6.4	898	24.56	1.3	680	1011.5	25.965	3.85
111224	2	25	4	4	5959.071229	2.73	1	1	1	16	90	14	13	5.13	67	2.6	7.1	289	42.5	1345	38.41	7.5	839	28.52	8.6	789.1923077	1092	33.465	8.05
113514	1	42	2	4	13816.93975	0.84	2	1	1	69	78	40	187	5.13	74	3	6.7	289	38.4	1747	114.52	3.9	1515	70.62	5.7	645.4333333	1631	92.57	4.8
109959	2	80	4	5	14164.37623	2.36	2	1	1	11	109	14	12	6.84	74	2.8	6.6	289	39.4	1552	94.2	14.8	1397	78.61	15.8	681.2142857	1474.5	86.405	15.3
114734	2	19	1	NA	12837.75058	0.01	2	2	2	23	105	19	25	6.84	71	3	6.5	289	49.3	2842	136.34	13.2	1125	36.63	26.8	626.1666667	1983.5	86.485	20
124161	2	65	5	2	4935.220325	5	2	2	NA	16	88	15	26	3.42	72	2.1	6.3	289	35.4	NA	NA	NA	NA	NA	NA	867	NA	NA	NA
109455	1	40	3	4	25884.8865	5	2	7	1	26	82	20	25	3.42	72	2.5	5.9	289	25.9	1781	50.53	9	2267	54.37	9.7	682.04	2024	52.45	9.35
118162	1	59	3	3	36235.48747	0.88	2	1	1	17	134	22	19	15.39	72	1.6	5.9	289	24.7	1528	53.25	4.3	4295	180.22	22.9	1065.6875	2911.5	116.735	13.6
119609	2	24	3	4	24963.34938	1.26	1	2	1	82	90	85	77	3.42	73	2.4	5.7	289	57	1202	40.76	10.9	943	15.08	1	686.375	1072.5	27.92	5.95
118598	2	52	4	5	6527.53196	2.2	2	2	1	13	110	18	55	6.84	75	3.8	5.6	289	67.7	1671	53.35	7.8	2422	105.51	19.4	425.8947368	2046.5	79.43	13.6
112637	1	57	2	4	6994.096743	1.4	1	1	1	33	64	24	53	5.13	77	3	5.2	289	36.3	4032	116.36	18.9	NA	NA	NA	500.9333333	NA	NA	NA
114937	1	58	1	3	32849.39919	0.77	1	2	1	39	74	20	32	5.13	73	1.4	5.1	289	35.9	3899	143.89	37	2472	114.17	36.3	1052.785714	3185.5	129.03	36.65
121842	1	21	5	4	8240.378934	NA	1	2	1	15	62	17	22	11.97	86	1.9	4.8	289	25.2	1013	40.98	5.8	NA	NA	NA	730.1052632	NA	NA	NA
115445	1	61	3	3	50081.46736	4.81	2	1	1	17	51	20	13	5.13	66	1.9	4.8	289	30.9	2170	50.98	8.9	971	41.02	3.6	730.1052632	1570.5	46	6.25
109290	2	68	4	5	4099.841985	5	1	2	1	19	74	18	30	15.39	76	3.5	4.7	289	28.1	822	30.45	9.7	1844	102.21	10.9	388.0857143	1333	66.33	10.3
123343	1	23	3	4	38311.1869	0.71	1	1	1	18	105	16	13	8.55	72	3	4.6	289	28.9	3871	84.61	3.9	NA	NA	NA	443.1333333	NA	NA	NA
112340	2	45	2	1	21584.89409	1.22	2	2	NA	17	73	15	26	10.26	73	2.5	4.6	289	30.5	1062	41.19	8.2	575	35.46	10.5	531.76	818.5	38.325	9.35
122512	2	37	5	5	77179.05338	5	2	2	2	10	38	13	10	1.71	70	3.8	4.5	289	26.6	2123	52.38	14.4	2052	104.67	4.9	342.2368421	2087.5	78.525	9.65
110736	2	49	1	1	9311.173808	1.15	2	1	1	12	49	14	16	5.13	83	2.3	4.3	289	31	2375	100.73	19.2	2409	115.7	34.7	540.3043478	2392	108.215	26.95
123153	1	42	1	1	23545.4571	0.25	1	1	1	24	81	18	29	5.13	74	2.1	4.2	289	25.5	959	45.54	6.8	1196	111.68	3.1	578	1077.5	78.61	4.95
124383	1	33	3	3	79178.68257	0.72	1	2	1	48	60	25	22	15.39	66	3.5	4	289	36.4	4110	167.19	14.8	NA	NA	NA	330.2857143	NA	NA	NA
116644	1	20	4	4	16404.19882	NA	2	2	1	34	71	40	14	1.71	72	2.6	3.8	289	22.9	7632	410.07	54.6	2201	132.3	12.8	422.3846154	4916.5	271.185	33.7
112590	2	43	4	5	11861.23101	2.72	1	2	1	25	44	20	36	5.13	70	2.3	3.8	289	33.9	2679	38.99	8.3	2636	78.22	17.1	477.4782609	2657.5	58.605	12.7
118980	2	59	4	4	26337.36738	2.43	2	1	1	18	99	17	26	5.13	73	3.4	3.6	289	25	2227	112.08	21.8	1372	50.91	14	306	1799.5	81.495	17.9
116666	1	60	4	4	2478.053075	1.26	2	2	1	19	86	20	23	5.13	72	3	3.6	289	50.3	2737	104.41	15.5	2663	98.96	28.9	346.8	2700	101.685	22.2
117746	1	66	3	4	23111.03562	4.22	2	1	1	21	169	22	40	11.97	79	1.3	3.6	289	22.4	1967	92.37	11.1	2341	124.89	24.4	800.3076923	2154	108.63	17.75
122784	2	47	5	2	15422.05274	1.38	2	2	1	8	68	19	13	5.13	70	1.9	3.5	289	23.5	NA	NA	NA	NA	NA	NA	532.3684211	NA	NA	NA
118035	2	49	5	5	22469.67464	5	2	2	1	38	74	30	35	5.13	73	3	3.4	289	28.6	2014	60.21	32.8	1403	43.07	19.2	327.5333333	1708.5	51.64	26
117153	1	56	5	3	4499.426495	NA	1	1	NA	12	97	26	19	6.84	79	2.9	3.4	289	21.2	NA	NA	NA	NA	NA	NA	338.8275862	NA	NA	NA
111095	2	65	4	5	5513.011495	2.46	2	2	1	17	140	22	19	6.84	70	1.7	3.3	289	26.5	962	30	14.7	2558	92.39	11.3	561	1760	61.195	13
109941	2	57	5	1	9311.446524	2.49	2	2	NA	29	90	26	38	5.13	73	2.2	3.2	289	31	NA	NA	NA	NA	NA	NA	420.3636364	NA	NA	NA
119750	2	67	5	1	19204.4325	2.47	1	2	1	15	45	15	12	5.13	73	2.2	3.2	289	22.1	1709	33.67	37.4	2222	160.21	40.4	420.3636364	1965.5	96.94	38.9
113903	2	65	3	4	94228.34235	4.62	2	1	1	15	55	21	14	5.13	70	1.9	3	289	23.3	1107	57.49	9.4	1514	63.54	14.6	456.3157895	1310.5	60.515	12
110186	2	27	4	4	12875.12168	0.85	2	1	1	11	71	15	12	5.13	65	3.1	2.8	289	31.9	2276	58.58	8.3	2128	91	31.3	261.0322581	2202	74.79	19.8
116382	1	36	5	5	17245.75996	4.19	2	2	2	26	87	18	26	5.13	76	2	2.8	289	28.7	1938	41.2	23.8	2342	79.78	16.8	404.6	2140	60.49	20.3
115575	2	69	4	5	16083.75776	5	2	1	1	16	70	16	27	3.42	65	2.3	9.5	288	34.8	1374	49.82	4.3	1712	78.08	13.5	1189.565217	1543	63.95	8.9
124053	1	45	2	1	12951.42337	NA	2	2	NA	49	84	21	38	20.52	70	1.7	8.9	288	26.5	NA	NA	NA	NA	NA	NA	1507.764706	NA	NA	NA
113182	2	28	1	3	29972.85849	3.52	2	2	1	12	85	17	16	3.42	77	2.3	8.3	288	30.3	2246	62.8	15.6	2389	130.26	12.8	1039.304348	2317.5	96.53	14.2
118257	2	32	1	5	13225.02398	1.07	2	1	1	13	50	13	14	3.42	67	3.2	6.3	288	31.2	1969	66.62	18.6	1886	73.52	16.4	567	1927.5	70.07	17.5
121681	2	80	3	5	63921.47421	1.79	2	2	1	13	107	18	33	6.84	74	1.8	5.7	288	40.4	1478	38.82	12.6	1152	48.02	11.5	912	1315	43.42	12.05
124771	2	25	3	5	54510.43342	0.12	1	2	1	6	55	12	16	5.13	74	2	5.6	288	22.3	879	45.53	17.3	647	28.96	14.7	806.4	763	37.245	16
115614	2	40	5	5	12591.41337	5	2	2	1	14	59	16	12	6.84	72	2.2	5.5	288	22.4	1910	88.43	21	2340	90.53	16.5	720	2125	89.48	18.75
117586	1	18	5	NA	5989.497528	1.74	1	1	1	29	87	22	36	3.42	68	2.4	5.4	288	46.7	1071	46.86	9	NA	NA	NA	648	NA	NA	NA
112331	1	56	3	3	176466.1469	5	2	2	1	32	57	19	12	8.55	69	2.3	5.4	288	31	3438	131.78	20.5	1837	105.2	7.2	676.173913	2637.5	118.49	13.85
114452	2	52	5	1	14090.09135	4.17	2	2	NA	11	46	18	12	8.55	72	2.6	5.3	288	24.9	NA	NA	NA	NA	NA	NA	587.0769231	NA	NA	NA
110610	2	29	2	1	28988.91587	1.37	2	2	1	12	80	11	12	8.55	72	2.2	4.6	288	42	1441	64.48	8.5	1688	84.2	26.6	602.1818182	1564.5	74.34	17.55
121948	2	51	4	4	13056.57353	0	1	2	1	12	78	20	31	3.42	66	1.1	4.6	288	24.5	1200	38.69	4.8	1435	76.55	8.7	1204.363636	1317.5	57.62	6.75
116534	1	18	3	NA	9348.869633	0	2	2	1	19	86	19	21	6.84	75	2	4.3	288	25.3	1586	62.91	12.9	1168	29.88	11	619.2	1377	46.395	11.95
117358	1	36	5	3	27052.32974	1.36	2	2	1	26	71	19	23	10.26	81	2.7	4.1	288	28.6	2416	162.13	20.5	2828	157.76	16.8	437.3333333	2622	159.945	18.65
118548	1	37	4	4	16690.24067	0.34	2	1	1	14	106	14	16	6.84	70	2.1	4.1	288	23.3	2058	59.57	12.5	1487	141.74	0	562.2857143	1772.5	100.655	6.25
120131	1	50	3	4	12645.53634	1.4	2	1	1	9	77	18	18	5.13	65	1.8	4.1	288	18.4	1295	51.84	7	1763	36.84	12.9	656	1529	44.34	9.95
121714	2	27	4	1	9517.084623	0.18	1	1	1	9	55	13	23	1.71	68	2.5	4	288	33.8	2432	62.14	14	2014	54.39	12	460.8	2223	58.265	13
121394	2	43	4	4	8605.161353	0.72	2	1	1	10	104	10	19	18.81	77	3.2	3.9	288	34.3	1036	33.8	1.5	NA	NA	NA	351	NA	NA	NA
120039	1	31	3	3	49954.36407	1.17	1	1	1	29	93	27	105	5.13	76	2.1	3.9	288	24.8	8538	128.52	59.1	5117	99.69	23.7	534.8571429	6827.5	114.105	41.4
119029	1	42	5	5	6902.316902	3.21	2	2	2	24	67	30	20	5.13	74	2.2	3.8	288	28.3	2982	118.74	15.5	2248	88.1	25.4	497.4545455	2615	103.42	20.45
119150	1	32	5	4	15474.46329	3.05	2	1	1	22	97	23	16	3.42	74	1.8	3.7	288	28.9	2169	69.29	50.7	2750	95.99	91.8	592	2459.5	82.64	71.25
113407	2	61	4	3	10056.79661	NA	2	2	2	17	155	18	48	5.13	79	1.7	3.6	288	31.9	830	45.18	1.2	2329	64.78	17.3	609.8823529	1579.5	54.98	9.25
114538	2	46	3	5	178932.4459	5	1	2	1	11	55	15	13	6.84	72	1.3	3.6	288	27.4	NA	NA	NA	NA	NA	NA	797.5384615	NA	NA	NA
109811	1	52	5	5	13450.94477	3.73	2	1	1	23	87	20	24	5.13	72	3.3	3.5	288	26.8	2388	63.3	33.1	2205	65.25	31	305.4545455	2296.5	64.275	32.05
119229	1	29	4	4	24117.05314	1.58	2	2	1	56	58	54	25	11.97	69	2.3	3.5	288	25.1	1919	59.09	9.1	1744	57.52	7.5	438.2608696	1831.5	58.305	8.3
121361	2	40	3	4	26514.06074	0	2	1	1	9	54	19	11	6.84	71	2.3	3.5	288	18.4	1509	62.89	12.6	1970	103.61	27.3	438.2608696	1739.5	83.25	19.95
109865	2	33	4	2	4820.823433	0.36	1	1	1	15	83	17	17	6.84	78	2.7	3.4	288	41.8	2286	107.82	11	2208	50.36	7.7	362.6666667	2247	79.09	9.35
111537	1	19	3	NA	24857.05436	1.18	2	2	2	14	89	14	18	15.39	68	2.1	3.3	288	23.2	3749	212.03	16.7	870	17.58	2.7	452.5714286	2309.5	114.805	9.7
122146	1	60	4	3	7259.134412	2.92	2	2	1	20	60	23	37	8.55	75	1.5	3.2	288	22.7	2964	86.63	20.4	4956	204.37	30.1	614.4	3960	145.5	25.25
113860	2	51	5	5	4026.459861	4.72	2	2	1	16	55	15	28	6.84	67	1.2	3.2	288	28.9	1565	63.09	11.5	1695	35.4	15	768	1630	49.245	13.25
111808	2	22	4	4	28168.16382	1.58	2	1	1	158	254	124	305	1.71	76	2.7	3	288	33.5	2639	96.5	7.7	NA	NA	NA	320	NA	NA	NA
120355	2	23	4	3	9229.992352	0	2	1	1	8	46	16	6	5.13	73	1.9	2.9	288	18.4	3001	106.08	23	1195	21.68	9.1	439.5789474	2098	63.88	16.05
109814	2	29	4	2	10599.28223	0.35	1	2	NA	9	66	14	16	8.55	75	2.2	2.4	288	22.9	2505	99.11	18.3	1469	70.71	8.7	314.1818182	1987	84.91	13.5
111039	2	44	5	4	13126.86199	1.67	2	2	1	11	71	15	10	1.71	73	1.4	2.4	288	22.3	2300	96.59	14.8	1334	72.17	8.1	493.7142857	1817	84.38	11.45
124468	2	23	1	4	33891.39396	1.1	1	1	1	15	86	15	13	1.71	76	3.1	9.1	287	30.3	2059	47.91	14.3	1102	57.83	12.4	842.483871	1580.5	52.87	13.35
109323	1	22	1	4	21061.65228	2.38	1	1	1	25	94	18	21	6.84	68	3.4	8.4	287	NA	2325	84.93	9.6	1568	59.69	9.3	709.0588235	1946.5	72.31	9.45
123156	1	80	3	4	35756.67147	1.65	2	2	1	17	62	19	68	10.26	69	2.4	7.5	287	28.3	1833	56.23	16.6	1950	45.79	16.8	896.875	1891.5	51.01	16.7
123490	1	80	3	2	7381.982488	1.36	2	1	1	28	124	20	64	10.26	70	2.1	6.6	287	32.2	1958	102.99	7.8	2186	102.93	17.9	902	2072	102.96	12.85
113757	1	21	3	4	132644.7615	3.4	2	2	1	15	75	16	22	6.84	75	2.5	6	287	26.9	1574	82.36	18.7	895	50.69	14.2	688.8	1234.5	66.525	16.45
117681	2	74	3	5	72205.03539	5	2	1	1	12	76	16	20	6.84	68	1.5	5.9	287	20	1712	77.09	26.8	1821	65.37	13.1	1128.866667	1766.5	71.23	19.95
124667	2	41	5	4	15641.7323	5	1	2	1	9	56	15	8	8.55	82	1.4	5.8	287	20.6	1263	43.69	20.9	1399	41.12	38	1189	1331	42.405	29.45
113738	2	55	2	3	26723.77227	1.07	1	2	2	14	166	15	31	5.13	74	3.1	5.6	287	26.9	867	36.75	13.7	NA	NA	NA	518.4516129	NA	NA	NA
115679	2	56	3	4	25477.41618	1.75	2	1	1	11	103	10	10	1.71	65	2.7	5.4	287	48.1	1746	84.94	10.8	2062	80.29	13.6	574	1904	82.615	12.2
110658	2	61	4	5	11998.80292	NA	2	1	NA	17	135	15	10	6.84	74	2.1	5.3	287	29.1	1779	46.36	34.3	1908	80.65	44.4	724.3333333	1843.5	63.505	39.35
111923	2	40	4	4	9041.514385	0.32	2	2	1	31	70	19	38	5.13	68	2.4	5.1	287	60.4	2526	117.95	12.4	4383	289.34	17.1	609.875	3454.5	203.645	14.75
118171	2	30	3	3	49981.58501	0.61	1	1	1	12	48	19	5	5.13	66	2.6	4.7	287	22.7	3329	93.05	13.1	3085	89.01	14.4	518.8076923	3207	91.03	13.75
121045	1	27	4	3	22145.9422	4.61	2	2	1	52	68	32	46	5.13	72	2.5	4.6	287	34.2	3373	137.94	29	1533	120.78	8.1	528.08	2453	129.36	18.55
115875	2	67	3	4	31364.34127	5	1	1	1	11	70	15	15	5.13	68	2.2	4.5	287	46.9	2045	111.94	21.2	2205	93.85	15.2	587.0454545	2125	102.895	18.2
113706	1	48	4	4	7956.402117	4.27	2	2	1	10	72	16	34	10.26	78	1.8	4.5	287	32.4	4229	152.65	20.6	1196	42.42	15.1	717.5	2712.5	97.535	17.85
110805	2	64	1	2	5300.672285	0.91	2	2	2	11	110	16	18	3.42	67	2.1	4.4	287	27.8	873	44.59	8.3	640	39	5.3	601.3333333	756.5	41.795	6.8
113915	2	36	4	2	13893.06343	0.99	1	2	1	6	115	10	17	3.42	72	2.8	4.3	287	42.9	784	30.63	14	2363	55.05	19	440.75	1573.5	42.84	16.5
119624	1	48	4	4	12769.85955	2.92	1	2	1	33	99	31	23	6.84	74	3.2	4.2	287	37.9	3246	91.63	16.4	1087	56.91	11.4	376.6875	2166.5	74.27	13.9
114114	2	49	1	2	14155.52481	1.02	1	2	1	22	122	20	38	6.84	72	2.7	4.2	287	31.6	1402	48.34	8.4	NA	NA	NA	446.4444444	NA	NA	NA
109657	2	33	3	4	55876.6618	5	2	2	1	13	69	17	8	1.71	69	3.9	4.1	287	26.2	2265	90.89	13.9	1414	58.25	7.9	301.7179487	1839.5	74.57	10.9
114194	1	42	5	4	8099.387227	NA	1	1	1	72	40	43	28	3.42	69	2.7	4.1	287	23.1	2962	56.58	13.8	2876	100.97	9.9	435.8148148	2919	78.775	11.85
116351	2	63	3	4	35657.40933	5	2	2	1	16	46	12	16	6.84	64	2.7	4.1	287	38.3	1889	43.66	7.1	1440	52.5	10.8	435.8148148	1664.5	48.08	8.95
119899	1	42	5	4	115084.6361	3.04	2	1	1	25	74	21	22	13.68	71	1.8	4.1	287	39	4583	150.52	34.7	2363	85.25	10.8	653.7222222	3473	117.885	22.75
120593	1	68	4	4	6469.609829	3.52	2	1	1	18	88	30	33	8.55	78	1.7	4	287	28.4	1246	30.3	12.2	1681	50.04	7.6	675.2941176	1463.5	40.17	9.9
113788	2	25	4	5	23110.09483	3.55	2	2	1	13	51	15	18	3.42	70	1.6	3.9	287	39.1	1711	98.15	10.3	1429	70.48	13.6	699.5625	1570	84.315	11.95
115053	2	18	2	NA	8335.574226	1.33	2	2	1	6	57	13	14	3.42	68	1.3	3.9	287	19.4	2426	80.7	14.5	1688	100.84	6.2	861	2057	90.77	10.35
109416	1	60	3	1	24735.57233	1.54	2	1	1	10	69	13	23	5.13	70	1.8	3.6	287	24.2	1937	65.16	18.7	1257	52.41	14.2	574	1597	58.785	16.45
124471	2	60	4	5	6786.835529	1.88	1	1	1	10	77	16	13	8.55	69	2.8	3.4	287	36	1479	57.52	30.3	2908	99.53	48.2	348.5	2193.5	78.525	39.25
116149	2	46	1	2	14700.04456	1.7	2	2	1	15	46	13	14	6.84	72	1.7	3	287	28.3	3682	132.69	28.5	1791	69.59	10.9	506.4705882	2736.5	101.14	19.7
123694	2	24	2	4	7498.605067	2.96	2	2	1	16	58	16	10	3.42	69	2.5	2.9	287	34.8	1540	43.08	9.2	720	37.52	15	332.92	1130	40.3	12.1
110029	1	42	1	5	15885.36642	5	1	2	1	88	53	37	55	8.55	72	2.2	2.9	287	31.9	3052	76.93	17.8	2250	118.74	12.8	378.3181818	2651	97.835	15.3
117402	2	58	4	5	16077.53053	3.92	2	2	1	25	70	22	17	3.42	73	2.4	2.7	287	34.9	698	13.53	3.8	524	19.49	4.6	322.875	611	16.51	4.2
120567	1	71	4	4	9746.511076	0.79	1	1	1	9	73	15	17	3.42	64	2.3	2.7	287	19	3151	100.43	11.1	3834	168.18	16	336.9130435	3492.5	134.305	13.55
112315	2	55	4	3	25958.73558	0.96	2	2	1	21	70	24	17	10.26	76	2.7	2.6	287	35	684	16.88	3.2	433	23.31	3.9	276.3703704	558.5	20.095	3.55
112168	2	55	4	5	21327.61585	5	2	2	2	20	72	18	15	11.97	72	2.7	2.2	287	48.9	3155	90.7	10.7	1973	75.29	17	233.8518519	2564	82.995	13.85
123399	1	69	3	4	31338.12196	5	2	1	1	42	62	38	58	6.84	73	1.2	2.1	287	31.2	2937	123.04	9.4	2350	139.82	26	502.25	2643.5	131.43	17.7
115760	2	80	3	4	50619.52566	NA	2	2	1	17	257	16	48	5.13	57	2	9.4	286	29.4	NA	NA	NA	NA	NA	NA	1344.2	NA	NA	NA
120650	2	54	1	4	9286.843065	1.44	2	2	NA	15	91	13	24	8.55	78	3.2	7.7	286	NA	NA	NA	NA	NA	NA	NA	688.1875	NA	NA	NA
114239	2	20	4	2	15433.05679	0.05	2	2	2	22	81	21	14	1.71	76	3.2	7.5	286	38.8	2208	60.13	11	1386	46.07	8.1	670.3125	1797	53.1	9.55
115793	1	39	3	2	19520.84129	0.59	1	1	1	37	68	37	88	6.84	68	3.2	7	286	27.2	3632	104.23	8.4	3823	109.14	11.6	625.625	3727.5	106.685	10
118482	2	38	3	4	36385.18166	1.19	2	1	1	16	90	13	19	3.42	67	1.8	6.2	286	38.1	2134	75.13	17.9	2087	62.29	14.7	985.1111111	2110.5	68.71	16.3
109841	2	54	3	4	30742.2106	1.42	2	2	2	19	58	20	17	6.84	65	1.7	6.1	286	39.5	2349	72.95	10.1	2592	90.87	11	1026.235294	2470.5	81.91	10.55
110276	1	46	3	4	98786.30434	4.41	2	2	1	30	81	18	22	15.39	73	2.5	5.9	286	26.3	1003	26.99	6.4	2078	45.65	17.1	674.96	1540.5	36.32	11.75
113957	1	51	3	3	33471.36579	0.92	1	1	1	26	74	22	34	6.84	72	3.3	5.8	286	24.9	1528	14.01	3.6	NA	NA	NA	502.6666667	NA	NA	NA
111604	2	62	3	3	17506.88886	2.04	1	1	1	13	118	12	36	5.13	65	2	5.5	286	36.1	1963	75.37	13.6	523	16.13	5.4	786.5	1243	45.75	9.5
119832	2	41	2	1	12561.75093	0.62	2	2	2	14	85	15	24	5.13	76	1.7	5.4	286	28.3	902	39.13	24.8	220	7.29	4.7	908.4705882	561	23.21	14.75
113201	2	70	3	5	41703.58321	5	1	2	1	16	70	21	9	6.84	78	2.1	5.3	286	24.6	2531	85.17	19.1	1418	53.23	15.6	721.8095238	1974.5	69.2	17.35
110622	1	66	5	5	11442.81337	2.94	2	2	1	6	68	12	7	8.55	74	2	5.2	286	24.6	NA	NA	NA	NA	NA	NA	743.6	NA	NA	NA
109713	2	50	5	1	4452.282641	3.75	2	2	NA	20	111	16	13	10.26	75	2.2	5.1	286	30.7	NA	NA	NA	NA	NA	NA	663	NA	NA	NA
114753	2	21	2	3	31348.27581	1.05	2	1	1	9	66	12	61	3.42	76	2	5.1	286	52	2910	69.41	12.8	2189	83.57	12.2	729.3	2549.5	76.49	12.5
116993	1	23	2	4	43692.2632	4.74	1	1	NA	69	100	31	60	13.68	74	2.5	5	286	36	NA	NA	NA	NA	NA	NA	572	NA	NA	NA
113098	1	42	3	4	83378.06372	5	1	1	1	18	71	16	24	6.84	76	2	5	286	23.9	2486	96.29	25.2	4313	209.02	20.5	715	3399.5	152.655	22.85
114575	2	29	5	4	20555.86947	0.09	2	2	1	12	75	14	34	3.42	76	2.3	4.6	286	26.9	1620	58.8	4.6	1567	42.77	9	572	1593.5	50.785	6.8
114396	1	18	3	NA	8274.583062	NA	1	1	1	53	67	24	32	3.42	78	3.3	4.5	286	28.4	3095	109.18	11	3274	180.8	10.6	390	3184.5	144.99	10.8
112632	2	19	3	NA	8317.611119	NA	1	2	1	30	88	18	40	8.55	71	2.1	4.4	286	44.4	998	34.54	1.8	741	18.49	3	599.2380952	869.5	26.515	2.4
112273	2	21	1	4	24957.75463	1.35	2	2	1	13	65	16	9	8.55	69	2.9	4.3	286	32.3	2664	66.01	21.7	1285	24.84	7.9	424.0689655	1974.5	45.425	14.8
122192	1	59	4	5	7920.886302	2.89	2	2	1	19	76	22	25	6.84	74	3.1	4.2	286	35.8	3198	96.46	19.4	1206	34.35	2.5	387.483871	2202	65.405	10.95
116014	1	34	4	3	23800.42163	5	2	2	1	16	88	19	24	5.13	77	2.7	4.2	286	23.3	NA	NA	NA	NA	NA	NA	444.8888889	NA	NA	NA
124589	2	52	2	4	19741.12529	NA	1	2	1	13	76	16	9	5.13	73	1.8	4.1	286	28.4	2209	112.92	15.7	1543	73.09	5.6	651.4444444	1876	93.005	10.65
118612	2	33	4	3	11591.37149	1.18	1	2	2	11	68	16	22	8.55	76	1.6	4	286	22.6	917	23.73	6.7	1051	41.17	9.5	715	984	32.45	8.1
122616	1	48	5	4	10889.91768	3.4	1	2	NA	24	89	20	41	3.42	75	3.1	3.9	286	25.5	3835	186.91	37.5	1598	68.81	7.9	359.8064516	2716.5	127.86	22.7
109638	2	48	3	2	116101.6328	3.03	1	1	1	7	76	14	10	6.84	64	2	3.9	286	43.6	1676	35.21	9.1	2180	36.77	9.3	557.7	1928	35.99	9.2
116113	1	46	5	5	10551.90998	5	2	2	1	16	77	19	42	22.23	77	2.5	3.5	286	22.3	1790	51.48	13.8	NA	NA	NA	400.4	NA	NA	NA
119483	1	38	5	1	6698.718133	1.17	2	2	1	84	80	45	148	8.55	76	2.3	3.4	286	23.7	1221	42.35	11.8	NA	NA	NA	422.7826087	NA	NA	NA
121730	2	54	2	4	28148.19178	1.72	2	2	1	31	119	17	19	13.68	80	2	3.2	286	35.6	591	40.17	5.5	526	22	7.7	457.6	558.5	31.085	6.6
116947	2	27	4	3	36581.11216	0.56	2	2	1	14	81	15	20	3.42	70	1.8	3.1	286	34.2	1237	25.66	8.1	2020	76.36	6	492.5555556	1628.5	51.01	7.05
121111	1	29	2	5	61320.25355	5	2	2	1	63	61	26	50	6.84	74	2	3	286	26.2	1198	103.83	11.7	1348	123.23	8.3	429	1273	113.53	10
112015	2	79	4	2	6808.612481	0.12	1	1	NA	7	100	12	8	3.42	74	1.7	2.3	286	29.4	NA	NA	NA	NA	NA	NA	386.9411765	NA	NA	NA
121340	2	37	4	4	18933.69175	NA	2	2	1	7	48	13	26	3.42	70	2	2	286	24.4	1474	42.56	13.9	1599	44.77	13.5	286	1536.5	43.665	13.7
110419	2	35	4	4	5288.120702	1.3	1	2	1	11	42	13	17	5.13	69	2.8	1.7	286	31.7	2296	100.84	11.4	1695	58.67	22.9	173.6428571	1995.5	79.755	17.15
118614	2	66	4	4	6644.908873	2.54	2	1	1	17	133	19	27	3.42	75	1.3	1.4	286	32.4	1317	40.63	9.7	1132	51.85	4	308	1224.5	46.24	6.85
119157	2	74	4	2	11155.5601	4.8	2	2	1	7	83	10	19	5.13	72	3.1	6.7	285	34.8	1100	68.12	7	491	15.22	0.4	615.9677419	795.5	41.67	3.7
113556	2	23	2	4	32290.82105	2.55	2	2	2	9	54	13	8	5.13	66	2.4	5.9	285	29.1	2179	86.84	34	1067	47.42	9.8	700.625	1623	67.13	21.9
122571	1	59	3	2	22715.64313	0.77	1	1	1	11	55	16	34	6.84	70	2.1	5.4	285	19	2093	44.89	12.3	3648	97.83	20	732.8571429	2870.5	71.36	16.15
111516	1	61	2	4	8089.093085	4.93	1	2	1	18	87	15	31	5.13	66	1.8	5.4	285	33.5	2528	100.1	9.2	2007	77.98	20.5	855	2267.5	89.04	14.85
123964	1	18	1	NA	14099.65662	3.79	1	2	2	27	113	18	55	5.13	77	3.5	5.1	285	32.4	2463	61.37	13.4	3193	200.36	9.5	415.2857143	2828	130.865	11.45
124205	2	60	2	1	8505.536195	NA	2	2	2	5	100	17	21	8.55	76	2.9	5.1	285	32.3	1389	75.8	8.9	1404	84.32	11.6	501.2068966	1396.5	80.06	10.25
119080	2	25	3	4	59727.23565	2.36	2	2	1	23	83	24	13	1.71	74	4	4.8	285	29.8	2698	140.58	20.2	3581	180.57	20	342	3139.5	160.575	20.1
113785	2	50	1	1	5435.35246	2.88	2	2	1	22	74	21	26	6.84	76	2.3	4.8	285	29.4	1369	86.77	15.6	998	85.11	13.5	594.7826087	1183.5	85.94	14.55
110975	2	58	5	4	9169.904802	3.2	2	2	1	24	106	15	29	5.13	74	2.9	4.7	285	28	NA	NA	NA	NA	NA	NA	461.8965517	NA	NA	NA
120016	1	33	3	2	12512.51093	1.91	2	1	1	34	70	24	22	20.52	79	2.2	4.3	285	42.9	706	22.07	1.6	5356	163.59	27	557.0454545	3031	92.83	14.3
109800	1	31	5	2	16638.74104	4.31	1	1	1	18	71	16	20	3.42	67	1.7	4.3	285	30.9	7021	213.77	43.5	5640	227.79	20.9	720.8823529	6330.5	220.78	32.2
119313	2	62	4	2	4266.790346	0.87	2	1	1	13	103	14	13	5.13	72	3.4	4.2	285	43.8	1373	35.61	8.7	2124	72.93	10.4	352.0588235	1748.5	54.27	9.55
115806	2	18	1	NA	14723.79016	NA	2	2	2	13	81	14	7	3.42	74	3.1	4.2	285	28.3	1134	32.31	13.2	2774	83.47	11.6	386.1290323	1954	57.89	12.4
124516	2	56	1	2	7656.134798	2.27	1	2	1	27	105	19	24	3.42	69	2.1	4	285	31.8	1596	58.55	14.9	1216	47.87	8.8	542.8571429	1406	53.21	11.85
109919	2	45	1	1	14700.04456	NA	2	2	1	16	74	13	18	10.26	68	1.7	4	285	25.8	1785	77.27	31.7	NA	NA	NA	670.5882353	NA	NA	NA
117465	2	54	4	5	14316.52586	NA	2	2	1	156	129	150	570	15.39	78	1.4	4	285	22.8	503	9.2	1.8	806	33.35	6.5	814.2857143	654.5	21.275	4.15
117474	2	18	5	NA	6726.908504	1.02	2	2	1	11	83	15	15	3.42	74	1.5	3.9	285	19.9	1934	68.05	11.5	2459	66.73	9.8	741	2196.5	67.39	10.65
116904	2	60	4	5	13583.98617	0.21	2	1	1	31	79	34	29	5.13	75	3	3.8	285	36	3682	121.22	38	2769	127.51	18.4	361	3225.5	124.365	28.2
124428	1	26	4	3	16723.69934	NA	1	1	1	18	63	23	25	11.97	74	2.8	3.7	285	28.7	210	7.66	0.4	2023	94.57	5.5	376.6071429	1116.5	51.115	2.95
116529	2	19	5	NA	4035.852341	2.45	2	1	1	40	65	27	16	3.42	70	2.7	3.7	285	28.5	2492	81.94	18.6	1618	36.99	7.1	390.5555556	2055	59.465	12.85
113057	2	56	4	5	7364.994418	1.93	2	2	1	31	67	24	78	6.84	76	1.7	3	285	47.6	2004	70.24	15.3	1810	47.36	12.9	502.9411765	1907	58.8	14.1
109785	1	48	4	4	9269.126561	NA	1	2	1	83	74	30	291	6.84	58	2.2	2.9	285	32.2	2089	79.84	7.5	5258	272.13	47.2	375.6818182	3673.5	175.985	27.35
112124	1	71	1	2	10301.46966	NA	2	1	1	15	107	15	19	10.26	74	1.8	2.8	285	21.3	1873	114.51	8.7	1551	80.26	17.9	443.3333333	1712	97.385	13.3
114458	1	45	5	5	12597.41348	1.38	2	1	NA	14	80	19	20	10.26	76	3	12.7	284	19.4	NA	NA	NA	NA	NA	NA	1202.266667	NA	NA	NA
121710	1	25	1	3	37489.73158	3.32	2	2	1	32	89	25	20	8.55	75	1.4	7.7	284	32.7	1279	65.46	9.7	1639	65.43	9.2	1562	1459	65.445	9.45
117903	2	46	5	4	8495.107418	3.85	2	2	1	24	108	22	31	3.42	69	1.7	6.5	284	35	1680	39.1	8.7	1817	74.14	10.2	1085.882353	1748.5	56.62	9.45
112213	2	39	3	4	82362.95584	0.71	1	1	1	22	36	14	17	5.13	69	2.2	6.2	284	44.6	895	44.1	15.4	645	39.35	8.3	800.3636364	770	41.725	11.85
120190	1	80	3	3	57023.36279	2.99	2	1	1	14	189	12	13	3.42	65	2	6.2	284	31.4	2833	156.99	15.6	2404	84.33	12.8	880.4	2618.5	120.66	14.2
116378	1	55	2	1	8949.066096	1.82	2	1	1	26	62	23	41	5.13	73	2.4	5.8	284	29.4	NA	NA	NA	NA	NA	NA	686.3333333	NA	NA	NA
111703	1	48	2	4	26063.74953	5	1	2	1	43	78	23	42	6.84	71	1.7	5.7	284	27.9	2221	59.27	8.3	2792	69.27	8.5	952.2352941	2506.5	64.27	8.4
109626	1	61	2	5	8047.428172	1.18	1	1	1	24	48	17	21	1.71	66	2.2	5.6	284	31.9	1742	68.92	21.6	1717	123.92	49.6	722.9090909	1729.5	96.42	35.6
[truncated: 6,214 more rows]
